# Supplementary material for: Age‐specific reference intervals for plasma amino acids and their associations with nutrient intake in the Chinese pediatric population
Source: Imeta. 2025 May 29;4(3):e70051. doi: 10.1002/imt2.70051 (PMC12130562; doi:10.1002/imt2.70051)
Supplement: Supplementary file 2 — Table S1. Segmented regression analysis of age‐specific plasma amino acid concentrations across 0–12 years, related to Figure S1. Table S2. Differences in plasma amino acid concentrations between sexes, related to Figure S2 and S3. Table S3. Comparison of 42 plasma amino acid concentrations from the pediatric population among different age groups, related to Figure 1. Table S4. Age‐specific reference intervals for the 42 plasma amino acids of the pediatric population aged 0–12 years. Table S5. Comparison of plasma amino acid reference intervals between the present reference set (China) and Mayo Clinic (U.S.A.), Thai (Thailand). Table S6. Comparison of plasma amino acid concentrations between phenylketonuria patients and healthy control, related to Figure 1 and Figure S3. Table S7. Summary of daily nutrients intake for pediatric population aged 0 to 12 years from multiple studies, related to Figure 2. Table S8. Spearman's correlations between the daily intake of nutrients and the concentrations of 42 plasma amino acids in the pediatric population, related to Figure 2. Table S9. Multiple regression modeling of multiple nutrients intake and the plasma amino acid concentrations. Table S10. Demographics of the entire reference group. [file IMT2-4-e70051-s002.xlsx]

## Sheet: S1
Table S1. Segmented regression analysis of age-specific plasma amino acid concentrations across 0–12 years, related to Figure S1.
	Best-fit values
Items	X0, year	Slope1	Slope2	FC
Global	5.348–6.435
Essential Amino acids (AAs)
Histidine, His	5.156	2.123	-0.0164	-129.451
Lysine, Lys	5.5	-4.86	2.179	-2.23038
Threonine, Thr	5.727	1.69	3.274	0.516188
Methionine, Met	5.633	-1.485	-0.005377	276.176
Phenylalanine, Phe	5.7	6.031	-2.66	-2.26729
Leucine, Leu	5.702	-2.705	3.1	-0.872581
Isoleucine, Ile	5.4	-1.888	1.709	-1.10474
Valine, Val	5.7	6.608	0.02173	304.096
Tryptophan, Trp	6.2	-1.358	-0.4421	3.0717
Non-essential AAs
Glycine, Gly	5.164	4.028	-4.338	-0.928538
Alanine, Ala	5.507	-5.855	11.56	-0.506488
Arginine, Arg	5.8	2.113	-0.5172	-4.08546
Proline, Pro	8.529	-0.6301	-5.848	0.107746
Tyrosine, Tyr	5.154	5.598	-5.188	-1.07903
Serine, Ser	Unstable	-0.1974	Unstable	Unstable
Cysteine, Cys	5.2	10.9	5.388	2.02301
Glutamate, Glu	5.186	11.58	-3.426	-3.38004
Glutamine, Gln	4.824	-4.958	4.011	-1.2361
Aspartate, Asp	4.7	4.142	-2.235	-1.85324
Asparagine, Asn	5.467	-1.923	-0.8048	2.38941
Amino acid derivatives
γ-aminobutyric acid, GABA	6.091	-0.03116	-0.01563	1.9936
Taurine, Tau	Unstable	2.591	Unstable	Unstable
Ethanolamine, EtN	5	0.7982	0.2678	2.98058
Phosphoethanolamine, PEtN	5.8	-0.04923	0.006879	-7.15656
Hydroxylysine, HyLys	5.38	-0.04085	0.02805	-1.45633
Hydroxyproline, Hyp	8	1.675	0.3684	4.54669
Arginosuccinate, Asa	4.7	-0.0235	-0.004017	5.85014
Sarcosine, Sar	2.6	2.755	-0.08882	-31.0178
Carnosine, Car	4.596	-0.0501	0.0004643	-107.904
Anserine, Ans	5.363	0.0006453	-0.001213	-0.531987
β-aminoisobutyric acid, bAib	6.584	-0.1089	0.03846	-2.83151
α-Aminoadipic acid, Aad	2.082	-256.9	-0.02539	10118.2
α-Aminobutyric acid, Abu	6.641	0.8184	-0.5185	-1.5784
Ornithine, Orn	5.7	7.247	-6.109	-1.18628
Citrulline, Cit	6.783	0.5916	-0.7229	-0.81837
Homocitrulline, Hcit	2.084	-45.12	-0.01103	4090.66
1-Methylhistidine, 1MHis	6.074	0.2668	-0.001876	-142.217
3-Methylhistidine, 3MHis	5.822	0.5145	-0.3825	-1.3451
Kynurenine, Kyn	5.662	-0.06585	-0.00232	28.3836
Phosphoserine, PSer	5.9	-0.008907	-0.001482	6.01012
Homocysteine, tHcy	3.9	0.08131	0.75	0.108413
Cystathionine, Cth	5.86	0.04291	-0.02118	-2.02597

## Sheet: S2
Table S2. Differences in plasma amino acid concentrations between sexes (μmol/L), related to Figure S2 and S3.a
Items	Neonate (0–28 d)			Infancy (28 d–1 y)			Toddler (1 y–3 y)			Preschool (3 y–6 y)			Child (6 y–12 y)
	Male, n = 190	Female, n = 168	p-value	Male, n = 166	Female, n = 142	p-value	Male, n = 158	Female, n = 147	p-value	Male, n = 280	Female, n = 316	p-value	Male, n = 629	Female, n = 705	p-value
Essential Amino acids (AAs)
Histidine, His	41.71 ± 17.69	39.97 ± 14.86	> 0.05	49.88 ± 17.63	52.06 ± 17.58	> 0.05	60.62 ± 21.05	60.54 ± 22.04	> 0.05	81.39 ± 18.36	82.69 ± 16.27	> 0.05	82.69 ± 14.36	81.52 ± 17.38	> 0.05
Lysine, Lys	146.2 ± 50.51	137.88 ± 62.27	> 0.05	155.65 ± 56.68	158.92 ± 63.7	> 0.05	147.56 ± 46.96	156.89 ± 60.49	> 0.05	191.75 ± 52.17	205.65 ± 51.72	> 0.05	187.48 ± 45.6	196.7 ± 46.41	> 0.05
Threonine, Thr	191.84 ± 72.1	182.35 ± 62.14	> 0.05	164.3 ± 92.88	160.69 ± 76.16	> 0.05	111.83 ± 41.37	120.85 ± 50.81	> 0.05	137.53 ± 34.97	143.14 ± 35.65	> 0.05	137.9 ± 33.81	146.14 ± 33.88	< 0.01
Methionine, Met	14.85 ± 13.44	12.14 ± 10.02	> 0.05	25.37 ± 13.36	27.21 ± 16.34	> 0.05	23.34 ± 9.76	24.69 ± 14.41	> 0.05	30.93 ± 10.38	30.88 ± 10.02	> 0.05	27 ± 8.02	28.08 ± 8.32	> 0.05
Phenylalanine, Phe	49 ± 12.12	47.8 ± 10.25	> 0.05	51.17 ± 16.68	54.56 ± 17.76	> 0.05	69.21 ± 19.83	67.68 ± 18.92	> 0.05	80.97 ± 17.94	80.82 ± 15.88	> 0.05	85.16 ± 16.51	82.73 ± 16.37	> 0.05
Leucine, Leu	116.68 ± 32.25	110.73 ± 30.3	> 0.05	117.19 ± 36.15	121.87 ± 39.45	> 0.05	131.28 ± 39.58	134.76 ± 43.56	> 0.05	160.61 ± 41.48	161.74 ± 41.37	> 0.05	154.5 ± 35.63	155.46 ± 35.97	> 0.05
Isoleucine, Ile	59.84 ± 17.68	56.26 ± 17.07	> 0.05	62.13 ± 20.46	65.25 ± 24.05	> 0.05	69.59 ± 23.35	70.57 ± 24.59	> 0.05	84.11 ± 26.85	83.63 ± 25.98	> 0.05	78.49 ± 21.49	80.86 ± 22.62	> 0.05
Valine, Val	148.4 ± 39.56	142.57 ± 38.06	> 0.05	158.14 ± 48.02	177.12 ± 59.43	< 0.01	223.29 ± 59.04	230.72 ± 62.77	> 0.05	266.5 ± 56.88	267.1 ± 56.96	> 0.05	271.02 ± 52.3	270.01 ± 52.89	> 0.05
Tryptophan, Trp	35.03 ± 14.57	32.37 ± 10.38	> 0.05	46.06 ± 16.1	46.41 ± 15.43	> 0.05	51.11 ± 19.29	51.64 ± 18.69	> 0.05	69.94 ± 17.43	68.69 ± 15.74	> 0.05	65.47 ± 12.89	65.97 ± 13.3	> 0.05
Non-essential AAs
Glycine, Gly	322.56 ± 75.27	330.63 ± 77.07	> 0.05	265.6 ± 92.99	267.2 ± 109.03	> 0.05	242.54 ± 102.08	243.08 ± 76.4	> 0.05	290.61 ± 79.79	302.78 ± 75.73	> 0.05	288.38 ± 70.92	300.34 ± 73.6	> 0.05
Alanine, Ala	341.78 ± 104.7	330.46 ± 90.58	> 0.05	323.02 ± 113.65	347.58 ± 120.47	> 0.05	336.6 ± 124.1	337.49 ± 130.86	> 0.05	419.36 ± 127.08	445.12 ± 122.2	> 0.05	425.69 ± 110.39	441.94 ± 109.33	< 0.01
Arginine, Arg	22.49 ± 51.67	12.4 ± 37.76	0.037	52.09 ± 56.92	48.13 ± 46.2	> 0.05	63.79 ± 47.76	63.29 ± 50.72	> 0.05	102.95 ± 45.55	95.81 ± 37.94	0.0373	99.34 ± 34.55	95.01 ± 86.37	> 0.05
Proline, Pro	230.81 ± 57.73	220.66 ± 50.67	> 0.05	198.65 ± 58.42	201.54 ± 63.19	> 0.05	186.69 ± 65.84	189.18 ± 70.99	> 0.05	220.59 ± 71.72	221.73 ± 64.87	> 0.05	224.96 ± 68.57	223.99 ± 63.16	> 0.05
Tyrosine, Tyr	112.14 ± 37.99	110.56 ± 34.34	> 0.05	89.93 ± 33.91	92.44 ± 40.72	> 0.05	72.6 ± 21.46	75.25 ± 31.52	> 0.05	91.49 ± 27.6	89.98 ± 27.35	> 0.05	87.26 ± 21.56	86.2 ± 22.81	> 0.05
Serine, Ser	218.66 ± 70.87	237.03 ± 77.31	0.0196	189.04 ± 112.65	203.91 ± 122.65	> 0.05	139.28 ± 35.91	146.22 ± 36.81	> 0.05	180.58 ± 35.41	188.42 ± 37.19	< 0.01	183.2 ± 35.17	186.49 ± 36.62	> 0.05
Cysteine, Cys	124.11 ± 53.14	115.71 ± 40.41	> 0.05	162.31 ± 53.94	158.16 ± 44.96	> 0.05	152.83 ± 46.68	154.21 ± 48.59	> 0.05	173.01 ± 53.15	174.72 ± 53.51	> 0.05	195.25 ± 50.96	188.92 ± 46.38	0.0177
Glutamate, Glu	574.59 ± 201.97	588.76 ± 189.19	> 0.05	275.98 ± 126.26	258.71 ± 125.91	> 0.05	146.35 ± 82.39	158.78 ± 108.06	> 0.05	116.47 ± 83.2	134.7 ± 105.77	0.0207	115.51 ± 61.7	132.98 ± 93.57	< 0.01
Glutamine, Gln	397.01 ± 149.02	398.35 ± 145.35	> 0.05	511.12 ± 145.97	538.32 ± 135.08	> 0.05	481.15 ± 119.34	492.99 ± 131.4	> 0.05	525.64 ± 89.91	528.01 ± 99.28	> 0.05	500.05 ± 78.53	526.47 ± 85.03	< 0.01
Aspartate, Asp	53.67 ± 28.85	54.93 ± 30.61	> 0.05	45.99 ± 29.75	49.21 ± 33.77	> 0.05	37.15 ± 28.22	37.76 ± 29.41	> 0.05	26.37 ± 9.43	27.96 ± 12.52	> 0.05	35.24 ± 11.77	32.66 ± 15.17	> 0.05
Asparagine, Asn	72.47 ± 13.38	74.98 ± 13.02	> 0.05	59.96 ± 15.44	62.21 ± 16.83	> 0.05	56.11 ± 12.82	57.94 ± 14.17	> 0.05	62.89 ± 17.83	63.68 ± 17.01	> 0.05	56.26 ± 11.68	56.9 ± 11.87	> 0.05
Amino acid derivatives
γ-aminobutyric acid, GABA	1.62 ± 0.92	1.67 ± 0.77	> 0.05	0.92 ± 0.4	0.95 ± 0.43	> 0.05	0.83 ± 0.5	0.81 ± 0.45	> 0.05	0.39 ± 0.09	0.41 ± 0.09	> 0.05	0.32 ± 0.09	0.32 ± 0.32	> 0.05
Taurine, Tau	245.39 ± 70.72	246.19 ± 65.03	> 0.05	240.27 ± 96.11	237.05 ± 98.02	> 0.05	168.28 ± 84.33	165.62 ± 97.43	> 0.05	172.91 ± 78.92	178.56 ± 96.38	> 0.05	164.89 ± 59.12	167.09 ± 76.83	> 0.05
Ethanolamine, EtN	25.2 ± 13.72	25.88 ± 13.85	> 0.05	11.15 ± 8.73	10.18 ± 6.52	> 0.05	9.03 ± 5.76	9.4 ± 4.8	> 0.05	11.35 ± 3.68	12.19 ± 4.46	> 0.05	12.14 ± 3.05	12.34 ± 3.29	> 0.05
Phosphoethanolamine, PEtN	41.44 ± 15.84	44.49 ± 12.12	< 0.01	24.16 ± 16.12	25.36 ± 17.84	> 0.05	11.02 ± 12.42	10.02 ± 11.99	> 0.05	0.39 ± 0.46	0.41 ± 0.71	> 0.05	0.16 ± 0.64	0.22 ± 0.56	> 0.05
Hydroxylysine, HyLys	2.63 ± 1.58	2.52 ± 1.64	> 0.05	2.3 ± 1.43	2.08 ± 1.18	> 0.05	1.03 ± 0.84	1.25 ± 0.97	> 0.05	0.68 ± 0.4	0.68 ± 0.35	> 0.05	0.62 ± 0.39	0.7 ± 0.56	> 0.05
Hydroxyproline, Hyp	58.31 ± 16.87	52.53 ± 13.74	< 0.01	48.02 ± 24.87	42.32 ± 21.73	0.0345	19.09 ± 9.28	22.83 ± 11.65	> 0.05	22.97 ± 12.42	23.89 ± 9.84	> 0.05	25.97 ± 11.62	27.69 ± 11.96	< 0.01
Arginosuccinate, Asa	0.5 ± 0.41	0.49 ± 0.39	> 0.05	0.53 ± 0.41	0.61 ± 0.53	> 0.05	0.46 ± 0.39	0.42 ± 0.37	> 0.05	0.13 ± 0.14	0.12 ± 0.14	> 0.05	0.08 ± 0.11	0.1 ± 0.19	> 0.05
Sarcosine, Sar	2.36 ± 1.19	2.7 ± 1.16	> 0.05	2.1 ± 1.32	2.51 ± 1.54	> 0.05	1.96 ± 1.39	1.89 ± 1.35	> 0.05	2.67 ± 1.13	2.42 ± 0.94	> 0.05	2.37 ± 0.81	2.22 ± 0.78	> 0.05
Carnosine, Car	2.88 ± 1.48	2.89 ± 1.5	> 0.05	2.41 ± 2.39	2.27 ± 2.31	> 0.05	0.23 ± 0.54	0.17 ± 0.43	> 0.05	0.08 ± 0.11	0.08 ± 0.09	> 0.05	0.04 ± 0.1	0.04 ± 0.06	> 0.05
Anserine, Ans	0.03 ± 0.06	0.03 ± 0.04	> 0.05	0.02 ± 0.04	0.04 ± 0.09	0.0103	0.06 ± 0.12	0.07 ± 0.13	> 0.05	0.02 ± 0.06	0.02 ± 0.04	> 0.05	0.02 ± 0.06	0.02 ± 0.04	> 0.05
β-aminoisobutyric acid, bAib	3.14 ± 3.73	3.42 ± 4.07	> 0.05	2.97 ± 2.98	2.54 ± 2.39	> 0.05	2.31 ± 2.15	2.24 ± 1.44	> 0.05	1.91 ± 2.11	1.84 ± 1.26	> 0.05	1.56 ± 1.04	1.5 ± 1.01	> 0.05
α-Aminoadipic acid, Aad	1.13 ± 0.49	1.11 ± 0.66	> 0.05	1.24 ± 0.6	1.5 ± 1.26	> 0.05	4.83 ± 6.97	4.92 ± 7.58	> 0.05	1.45 ± 2.1	1.45 ± 2.44	> 0.05	1.08 ± 0.42	1.05 ± 0.49	> 0.05
α-Aminobutyric acid, Abu	12 ± 6.13	12.37 ± 6.03	> 0.05	11.82 ± 6.12	14.55 ± 7.86	< 0.01	14.04 ± 9.09	15.82 ± 9.45	> 0.05	21.63 ± 7.17	21.74 ± 6.99	> 0.05	22.71 ± 7.3	23.3 ± 7.36	> 0.05
Ornithine, Orn	124.66 ± 43.28	125.68 ± 36.15	> 0.05	112.06 ± 58.89	122.28 ± 71.29	> 0.05	68.68 ± 35.98	77.85 ± 51.96	> 0.05	83.88 ± 39.72	98.84 ± 63.55	< 0.01	105.24 ± 62.1	125.34 ± 158.81	< 0.01
Citrulline, Cit	16.65 ± 5.49	15.9 ± 4.92	> 0.05	21.56 ± 7.25	23.68 ± 7.74	> 0.05	25.26 ± 7.25	25.88 ± 7.3	> 0.05	26.45 ± 7.61	27 ± 6.97	> 0.05	27.06 ± 7.08	27.37 ± 6.57	> 0.05
Homocitrulline, Hcit	0.29 ± 0.25	0.27 ± 0.18	> 0.05	0.25 ± 0.29	0.32 ± 0.44	> 0.05	0.82 ± 0.81	0.76 ± 0.75	> 0.05	0.49 ± 0.34	0.49 ± 0.45	> 0.05	0.46 ± 0.28	0.45 ± 0.3	> 0.05
1-Methylhistidine, 1MHis	2.43 ± 0.74	2.4 ± 0.98	> 0.05	1.9 ± 1.02	1.79 ± 0.74	> 0.05	2.42 ± 1.1	2.26 ± 0.87	> 0.05	3.17 ± 1.24	3.06 ± 0.98	> 0.05	3.73 ± 1.38	3.54 ± 1.11	> 0.05
3-Methylhistidine, 3MHis	0.42 ± 0.36	0.39 ± 0.3	> 0.05	0.49 ± 0.76	0.48 ± 0.72	> 0.05	2.14 ± 3.26	2.66 ± 4.25	> 0.05	4.16 ± 5.3	3.84 ± 5.59	> 0.05	5.53 ± 5.6	4.73 ± 5.9	0.0114
Kynurenine, Kyn	3.3 ± 0.94	3.26 ± 0.94	> 0.05	2.96 ± 1.26	2.86 ± 1.31	> 0.05	1.96 ± 0.8	1.82 ± 0.59	> 0.05	1.93 ± 0.58	1.95 ± 0.61	> 0.05	1.74 ± 0.49	1.67 ± 0.46	> 0.05
Phosphoserine, PSer	0.92 ± 1.05	0.87 ± 0.99	> 0.05	0.92 ± 1.76	1.21 ± 2.07	> 0.05	0.68 ± 1.6	0.98 ± 1.92	> 0.05	0.23 ± 0.44	0.24 ± 0.62	> 0.05	0.09 ± 0.24	0.13 ± 0.33	> 0.05
Homocysteine, tHcy	4.12 ± 2.13	3.83 ± 1.81	> 0.05	5.53 ± 3.14	5.49 ± 2.97	> 0.05	4.59 ± 3.49	4.64 ± 2.95	> 0.05	5.52 ± 3.61	6.5 ± 4.76	> 0.05	7.05 ± 3.88	7.8 ± 4.45	< 0.01
Cystathionine, Cth	0.2 ± 0.23	0.19 ± 0.47	> 0.05	0.26 ± 0.42	0.28 ± 0.64	> 0.05	0.12 ± 0.12	0.2 ± 0.79	> 0.05	0.16 ± 0.12	0.16 ± 0.18	> 0.05	0.26 ± 0.18	0.25 ± 0.17	> 0.05
a Values are shown as Mean ± SD. p-values in bold represent significant differences between sexes.

## Sheet: S3
Table S3. Comparison of 42 plasma amino acid concentrations from the pediatric population among different age groups#, related to Figure 1.
Items	Mean ± SD (μmol/L)					p value	VIP*
	Neonate (0–28 d)	Infancy (28 d–1 y)	Toddler (1 y–3 y)	Preschool (3 y–6 y)	Child (6 y–12 y)
Essential Amino acids (AAs)
Histidine, His	38.28 ± 11.85d	50.88 ± 17.61c	60.58 ± 21.49b	82.08 ± 17.30a	81.99 ± 15.40a	< 0.01	1.56
Lysine, Lys	132.09 ± 28.87d	153.59 ± 50.22c	150.86 ± 49.85c	199.06 ± 52.38a	191.60 ± 45.05b	< 0.01	0.92
Threonine, Thr	183.35 ± 54.57a	152.18 ± 61.65b	114.42 ± 40.11d	140.44 ± 35.41c	141.76 ± 33.35c	< 0.01	0.62
Methionine, Met	8.76 ± 3.35d	25.07 ± 11.70c	23.66 ± 10.77c	30.59 ± 9.58a	27.36 ± 7.65b	< 0.01	1.31
Phenylalanine, Phe	47.78 ± 9.52e	51.52 ± 14.81d	67.42 ± 17.13c	80.59 ± 16.10b	83.86 ± 16.50a	< 0.01	1.4
Leucine, Leu	111.01 ± 25.58e	119.34 ± 37.72d	132.22 ± 39.52c	161.18 ± 41.42a	153.82 ± 34.04b	< 0.01	0.87
Isoleucine, Ile	57.88 ± 17.00e	63.57 ± 22.21d	68.80 ± 21.28c	83.64 ± 25.94a	79.00 ± 20.90b	< 0.01	0.73
Valine, Val	142.89 ± 33.84d	164.80 ± 50.30c	225.93 ± 58.70b	266.74 ± 56.89a	269.96 ± 52.11a	< 0.01	1.4
Tryptophan, Trp	31.56 ± 7.82e	45.85 ± 15.14d	51.37 ± 18.97c	69.17 ± 16.30a	65.78 ± 13.11b	< 0.01	1.41
Non-essential AAs
Glycine, Gly	321.16 ± 66.91a	255.86 ± 80.71c	234.71 ± 68.03d	295.97 ± 75.42b	292.33 ± 68.82b	< 0.01	0.16
Alanine, Ala	329.28 ± 83.61b	327.61 ± 105.75b	337.03 ± 127.19b	432.62 ± 124.84a	432.60 ± 108.66a	< 0.01	0.68
Arginine, Arg	5.93 ± 4.60d	30.76 ± 18.35c	63.55 ± 49.13b	96.48 ± 32.58a	94.97 ± 38.14a	< 0.01	1.6
Proline, Pro	225.22 ± 52.94a	198.16 ± 56.36b	186.92 ± 66.23b	219.00 ± 63.23a	222.48 ± 61.79a	< 0.01	0.04
Tyrosine, Tyr	110.88 ± 35.42a	87.88 ± 30.40bc	72.16 ± 22.32d	90.32 ± 26.75b	85.58 ± 20.20c	< 0.01	0.51
Serine, Ser	219.69 ± 52.70a	163.85 ± 51.38c	142.63 ± 36.46d	184.75 ± 36.57b	184.97 ± 35.95b	< 0.01	0.25
Cysteine, Cys	114.72 ± 28.64d	157.91 ± 45.18c	152.96 ± 46.66c	173.92 ± 53.30b	191.99 ± 48.72a	< 0.01	0.89
Glutamate, Glu	581.18 ± 195.68a	262.48 ± 112.64b	146.73 ± 82.67c	86.54 ± 33.14e	108.20 ± 42.91d	< 0.01	1.63
Glutamine, Gln	397.62 ± 146.90c	523.66 ± 141.48a	486.86 ± 125.23b	527.19 ± 94.71a	514.99 ± 82.24a	< 0.01	0.82
Aspartate, Asp	51.94 ± 25.14a	41.22 ± 21.75b	34.84 ± 23.75c	26.21 ± 8.12d	33.43 ± 12.43c	< 0.01	0.58
Asparagine, Asn	73.64 ± 13.23a	61.00 ± 16.11b	56.99 ± 13.50c	63.07 ± 16.93b	56.31 ± 11.20c	< 0.01	0.81
Amino acid derivatives
γ-aminobutyric acid, GABA	1.59 ± 0.62a	0.93 ± 0.41b	0.78 ± 0.41c	0.40 ± 0.08d	0.31 ± 0.08e	< 0.01	1.68
Taurine, Tau	242.86 ± 62.53a	238.79 ± 96.85a	165.62 ± 87.63b	160.25 ± 61.62b	159.01 ± 54.17b	< 0.01	0.99
Ethanolamine, EtN	25.60 ± 13.83a	8.71 ± 4.34d	8.51 ± 3.96d	10.86 ± 2.67c	12.13 ± 2.98b	< 0.01	0.77
Phosphoethanolamine, PEtN	45.89 ± 9.09a	24.71 ± 16.92b	10.53 ± 12.20c	0.22 ± 0.19d	0.05 ± 0.05d	< 0.01	1.52
Hydroxylysine, HyLys	2.16 ± 0.91a	2.04 ± 0.89b	0.94 ± 0.40c	0.61 ± 0.22d	0.56 ± 0.23d	< 0.01	1.54
Hydroxyproline, Hyp	54.95 ± 14.81a	45.39 ± 23.61b	19.39 ± 6.53e	21.75 ± 6.91d	25.65 ± 9.40c	< 0.01	1.25
Arginosuccinate, Asa	0.50 ± 0.40a	0.54 ± 0.40a	0.42 ± 0.34b	0.09 ± 0.07c	0.06 ± 0.05c	< 0.05	0.28
Sarcosine, Sar	2.51 ± 1.19a	2.25 ± 1.38b	1.91 ± 1.32c	2.49 ± 0.93a	2.25 ± 0.69b	< 0.01	0.12
Carnosine, Car	2.86 ± 1.44a	2.29 ± 2.27b	0.12 ± 0.10c	0.08 ± 0.09c	0.01 ± 0.02c	< 0.01	1.29
Anserine, Ans	0.03 ± 0.04a	0.01 ± 0.02b	0.02 ± 0.03b	0.01 ± 0.01c	0.01 ± 0.01c	< 0.05	0.05
β-aminoisobutyric acid, bAib	2.20 ± 2.34a	2.26 ± 1.98a	2.19 ± 1.52a	1.79 ± 1.14b	1.53 ± 1.02c	< 0.01	0.09
α-Aminoadipic acid, Aad	1.04 ± 0.36c	1.22 ± 0.53a	1.01 ± 0.38c	1.12 ± 0.45b	1.02 ± 0.36c	0.01	0.12
α-Aminobutyric acid, Abu	11.49 ± 4.65d	12.98 ± 6.88d	14.90 ± 9.29c	21.69 ± 7.07b	22.86 ± 6.98a	< 0.01	1.22
Ornithine, Orn	120.22 ± 29.22a	108.30 ± 45.3b	65.88 ± 26.05e	80.30 ± 23.09d	92.97 ± 30.32c	< 0.01	0.63
Citrulline, Cit	15.79 ± 4.32d	22.44 ± 7.36c	25.56 ± 7.27b	26.48 ± 6.55ab	27.01 ± 6.17a	< 0.01	1.08
Homocitrulline, Hcit	0.26 ± 0.15b	0.22 ± 0.14c	0.38 ± 0.21a	0.41 ± 0.17a	0.41 ± 0.18a	0.01	0.6
1-Methylhistidine, 1MHis	2.34 ± 0.60c	1.79 ± 0.69d	2.30 ± 0.85c	2.98 ± 0.80b	3.58 ± 1.02a	< 0.01	0.98
3-Methylhistidine, 3MHis	0.41 ± 0.33d	0.32 ± 0.26d	1.13 ± 1.16c	2.77 ± 1.91b	3.69 ± 2.77a	< 0.01	1.15
Kynurenine, Kyn	3.29 ± 0.94a	2.85 ± 1.15b	1.79 ± 0.50cd	1.91 ± 0.52c	1.69 ± 0.45d	< 0.01	1.16
Phosphoserine, PSer	0.79 ± 0.68a	0.42 ± 0.61b	0.11 ± 0.14c	0.09 ± 0.11c	0.02 ± 0.04d	< 0.01	0.6
Homocysteine, tHcy	3.55 ± 0.98d	4.95 ± 1.92b	4.16 ± 2.40c	4.49 ± 1.86c	6.37 ± 2.29a	< 0.01	0.68
Cystathionine, Cth	0.16 ± 0.16b	0.16 ± 0.15b	0.12 ± 0.11c	0.15 ± 0.10b	0.25 ± 0.16a	< 0.01	0.84
#Values are shown as mean ± SD; Neonate (0–28 d), n = 358; Infancy (28 d–1 y), n = 308; Toddler (1 y–3 y), n = 305; Preschool (3 y–6 y), n = 596; Child (6 y–12 y), n = 1,334.
*Bold Variable importance in the projection (VIP) scores represent VIP > 1.0; VIP scores were obtained from Orthogonal Partial Least Squares Discriminant Analysis (OPLS-DA) models.
Statistically significant differences are shown with different letters, p < 0.05.

## Sheet: S4
Table S4. Age-specific reference intervals for the 42 plasma amino acids of the pediatric population aged 0–12 years#, μmol/L.
	Neonate (0–28 d), n = 358				Infancy (28 d–1 y), n = 308				Toddler (1 y–3 y), n = 305				Preschool (3 y–6 y), n = 596				Child (6 y–12 y), n = 1,334
Items	Mean	SD	Median	2.5th–97.5th percentiles	Mean	SD	Median	2.5th–97.5th percentiles	Mean	SD	Median	2.5th–97.5th percentiles	Mean	SD	Median	2.5th–97.5th percentiles	Mean	SD	Median	2.5th–97.5th percentiles
Essential Amino acids (AAs)
Histidine, His	38.28	11.85	37.14	18.23–67.93	50.88	17.61	49.15	15.7–91.81	60.58	60.58	57.09	23.43–102.47	82.08	17.3	81.78	52.76–115.95	81.99	15.4	82.73	54.46–111.4
Lysine, Lys	132.09	28.87	130.2	81.68–197.18	153.59	50.22	144.77	80.59–269.6	150.86	150.86	144.91	65.49–263.46	199.06	52.38	194.94	112.14–306.84	191.6	45.05	187.55	113.88–288.64
Threonine, Thr	183.35	54.57	175.63	101.39–313.19	152.18	61.65	141.24	62.59–299.76	114.42	114.42	112.18	43.82–205	140.44	35.41	136.54	81.55–214.84	141.76	33.35	139.75	82.31–212.51
Methionine, Met	8.76	3.35	8.12	4.15–17.77	25.07	11.7	22.74	7.94–53.1	23.66	23.66	21.91	7.48–44.7	30.59	9.58	28.98	16.84–52.12	27.36	7.65	25.99	15.92–45.45
Phenylalanine, Phe	47.78	9.52	46.31	32.49–68.13	51.52	14.81	49.07	29.95–86.51	67.42	67.42	66.13	39.16–104.31	80.59	16.1	79.26	52.23–115.32	83.86	16.5	83.47	54.39–117.78
Leucine, Leu	111.01	25.58	107.42	70.07–170.18	119.34	37.72	112.76	64.84–206.24	132.22	132.22	125.42	67.97–225.7	161.18	41.42	158.29	96.69–248.42	153.82	34.04	149.44	97.85–230.79
Isoleucine, Ile	57.88	17	56.26	30.94–96.83	63.57	22.21	59.6	32.39–114.11	68.8	68.8	64.43	35.4–117.16	83.64	25.94	79.59	45.03–141.14	79	20.9	76.58	46.29–127.22
Valine, Val	142.89	33.84	136.35	91.42–228.78	164.8	50.3	157.66	92.71–275.97	225.93	225.93	223.92	125.77–366.84	266.74	56.89	258.3	176.2–385.32	269.96	52.11	265.11	183.55–383.01
Tryptophan, Trp	31.56	7.82	30.42	19.08–48.41	45.85	15.14	42.03	23.33–84.35	51.37	51.37	49.95	21.96–95.17	69.17	16.3	68.54	39.22–102.53	65.78	13.11	65.09	41.39–94.1
Non-essential AAs
Glycine, Gly	321.16	66.91	312.32	208.22–470.97	255.86	80.71	241.02	137.07–437.8	234.71	234.71	225.01	116.04–389.87	295.97	75.42	289.44	162.21–454.83	292.33	68.82	284.86	180.02–445.69
Alanine, Ala	329.28	83.61	319.56	193.44–506.69	327.61	105.75	308.5	170.08–572.03	337.03	337.03	321.42	131.01–606.61	432.62	124.84	432.52	154.44–672.26	432.6	108.66	428.5	195.81–645.88
Arginine, Arg	5.93	4.6	4.58	1.12–17.55	30.76	18.35	27.95	6.04–80.99	63.55	63.55	49.03	6.06–162.88	96.48	32.58	97.15	16.13–157.26	94.97	38.14	100.09	11.77–164.22
Proline, Pro	225.22	52.94	217.48	144.44–353.38	198.16	56.36	193.24	105.92–323.68	186.92	186.92	180.37	92.44–353.71	219	63.23	215.67	101.56–365.83	222.48	61.79	216.02	114.25–365.5
Tyrosine, Tyr	110.88	35.42	107.39	58.35–201.15	87.88	30.4	81.96	43.45–168.16	72.16	72.16	67.23	38.83–123.7	90.32	26.75	85.73	49.76–150.45	85.58	20.2	82.93	51.89–131.03
Serine, Ser	219.69	52.7	211.67	136.9–338.78	163.85	51.38	153.56	84.18–284.24	142.63	142.63	136.04	83.5–229.88	184.75	36.57	184.88	111.8–259.46	184.97	35.95	183.4	121.79–259.49
Cysteine, Cys	114.72	28.64	109.63	71.88–177.63	157.91	45.18	149.04	92.02–267.41	152.96	152.96	140.71	84.07–268.37	173.92	53.3	164.96	98.3–289.55	191.99	48.72	189.34	112.17–293.55
Glutamate, Glu	581.18	195.68	585.13	179.04–966.14	262.48	112.64	234.51	82.08–533.21	146.73	146.73	147.89	37.54–343.12	86.54	33.14	79.25	43.94–181.39	108.2	42.91	100.49	44.49–213.24
Glutamine, Gln	397.62	146.9	399.36	118.32–677.38	523.66	141.48	518.27	278.34–838.73	486.86	486.86	490.53	257.89–721.48	527.19	94.71	525.51	339.46–712.55	514.99	82.24	514.94	361.48–677.26
Aspartate, Asp	51.94	25.14	46.12	17.03–112.42	41.22	21.75	35.89	12.63–92.07	34.84	34.84	28.24	6.3–88.58	26.21	8.12	26.33	10.49–41.65	33.43	12.43	33.36	8.44–59.7
Asparagine, Asn	73.64	13.23	73.19	49.91–102.72	61	16.11	58.38	35.62–95.49	56.99	56.99	55.83	33.87–84.34	63.07	16.93	61.54	36.48–104.36	56.31	11.2	55.43	37.15–81.36
Amino acid derivatives
γ-aminobutyric acid, GABA	1.59	0.62	1.56	0.21–2.78	0.93	0.41	0.92	0.2–1.75	0.78	0.78	0.67	0.31–1.75	0.4	0.08	0.39	0.25–0.61	0.31	0.08	0.32	0.15–0.47
Taurine, Tau	242.86	62.53	237.41	145.65–380.88	238.79	96.85	225.3	75.04–449.6	165.62	165.62	154.65	43.49–375.72	160.25	61.62	146.59	52.72–314.95	159.01	54.17	159.52	42.45–271.61
Ethanolamine, EtN	25.6	13.83	22.74	7.12–55.57	8.71	4.34	7.68	3.03–20.26	8.51	8.51	8.09	3.27–18.61	10.86	2.67	10.29	6.98–17.7	12.13	2.98	11.77	7.45–19.3
Phosphoethanolamine, PEtN	45.89	9.09	45.21	27.77–64.79	24.71	16.92	26.3	0–56.13	10.53	10.53	1.18	0–31.77	0.22	0.19	0.18	0–0.72	0.05	0.05	0.05	0–0.19
Hydroxylysine, HyLys	2.16	0.91	1.99	0.89–4.22	2.04	0.89	1.89	0.73–4.22	0.94	0.94	0.84	0.4–1.88	0.61	0.22	0.57	0.26–1.18	0.56	0.23	0.51	0.24–1.13
Hydroxyproline, Hyp	54.95	14.81	52.36	32.95–90.16	45.39	23.61	42.4	11.11–92.95	19.39	19.39	18.58	9.2–35.59	21.75	6.91	20.69	11.37–39.25	25.65	9.4	23.89	12.24–48.98
Arginosuccinate, Asa	0.5	0.4	0.48	0–1.24	0.54	0.4	0.47	0–1.34	0.42	0.42	0.38	0–1.09	0.09	0.07	0.09	0–0.28	0.06	0.05	0.05	0–0.17
Sarcosine, Sar	2.51	1.19	2.3	0.76–5.04	2.25	1.38	2.11	0–5.47	1.91	1.91	1.85	0.23–4.77	2.49	0.93	2.41	0.83–4.58	2.25	0.69	2.15	1.13–3.87
Carnosine, Car	2.86	1.44	2.48	1–6.38	2.29	2.27	1.61	0–7.07	0.12	0.12	0.11	0–0.38	0.08	0.09	0.03	0–0.23	0.01	0.02	0.01	0–0.07
Anserine, Ans	0.03	0.04	0	0–0.11	0.01	0.02	0	0–0.07	0.02	0.02	0.03	0–0.08	0.01	0.01	0	0–0.01	0.01	0.01	0	0–0.02
β-aminoisobutyric acid, bAib	2.2	2.34	1.17	0–8.12	2.26	1.98	1.72	0–6.63	2.19	2.19	1.95	0.01–5.69	1.79	1.14	1.55	0.35–4.25	1.53	1.02	1.33	0.24–3.74
α-Aminoadipic acid, Aad	1.04	0.36	1	0.53–1.89	1.22	0.53	1.14	0.47–2.44	1.01	1.01	0.92	0.49–1.87	1.12	0.45	1.01	0.47–2.18	1.02	0.36	0.96	0.48–1.92
α-Aminobutyric acid, Abu	11.49	4.65	10.96	4.52–23.81	12.98	6.88	11.74	3.25–30.23	14.9	14.9	14.5	1.78–34.27	21.69	7.07	21.47	9.58–37.27	22.86	6.98	22.1	11.29–38.93
Ornithine, Orn	120.22	29.22	116.93	75.52–190.39	108.3	45.3	99.74	43.41–222.56	65.88	65.88	61.28	27.95–122.46	80.3	23.09	80.24	36.94–131.04	92.97	30.32	89.19	44.65–167.13
Citrulline, Cit	15.79	4.32	15.05	9.08–25.88	22.44	7.36	21.54	11.06–39.44	25.56	25.56	25.55	9.23–40.08	26.48	6.55	26.53	13.33–39.95	27.01	6.17	26.56	16.39–40.93
Homocitrulline, Hcit	0.26	0.15	0.24	0.04–0.62	0.22	0.14	0.19	0.01–0.55	0.38	0.38	0.35	0.08–0.95	0.41	0.17	0.38	0.16–0.83	0.41	0.18	0.38	0.13–0.87
1-Methylhistidine, 1MHis	2.34	0.6	2.27	1.37–3.68	1.79	0.69	1.66	0.83–3.67	2.3	2.3	2.28	0.86–4.28	2.98	0.8	2.84	1.71–5.05	3.58	1.02	3.48	1.95–5.96
3-Methylhistidine, 3MHis	0.41	0.33	0.38	0–1.26	0.32	0.26	0.27	0–1.07	1.13	1.13	0.66	0–3.91	2.77	1.91	2.25	0.21–7.63	3.69	2.77	2.9	0.37–10.56
Kynurenine, Kyn	3.29	0.94	3.16	1.8–5.54	2.85	1.15	2.56	1.26–5.45	1.79	1.79	1.74	1.03–2.8	1.91	0.52	1.86	0.93–3.05	1.69	0.45	1.67	0.91–2.69
Phosphoserine, PSer	0.79	0.68	0.83	0–2.18	0.42	0.61	0.03	0–2.02	0.11	0.11	0.1	0–0.52	0.09	0.11	0.04	0–0.36	0.02	0.04	0	0–0.13
Homocysteine, tHcy	3.55	0.98	3.39	2.07–5.75	4.95	1.92	4.66	2.14–9.43	4.16	4.16	3.47	1.18–10.08	4.49	1.86	4.01	1.87–9.7	6.37	2.29	6.07	3.14–12.65
Cystathionine, Cth	0.16	0.16	0.12	0–0.52	0.16	0.15	0.11	0–0.5	0.12	0.12	0.12	0–0.36	0.15	0.1	0.14	0–0.41	0.25	0.16	0.22	0–0.61
#The age-specific reference intervals were represented by the 2.5th and 97.5th percentiles according to the CLSI EP28-A3c guideline
Table S4. Age-specific reference intervals for the Sex-stratified amino acids#, μmol/L.
Neonate (0–28 d)			Infancy (28 d–1 y)			Preschool (3 y–6 y)			Child (6 y–12 y)
Items	Median	2.5th - 97.5th percentiles	Items	Median	2.5th - 97.5th percentiles	Items	Median	2.5th - 97.5th percentiles	Items	Median	2.5th - 97.5th percentiles
His, male	6.26601	1.13-211.67	Val, male	155.553	92.6 - 261.75	Arg, male	98.2818	18.97 - 159.98	Thr, male	138.398	82 - 220
His, femal	5.09243	1.14-37.44	Val, Female	162.74	100.75 - 317.58	Arg, femal	97.1049	14.46 - 190.1	Thr, femal	140.876	84.222 - 209
Ser, male	209.93	135.62 - 353.90	Hyp, Male	47.4871	10.85 - 97.33	Ser, male	187.211	110 - 261.75	Ala,male	425.955	186 - 649
Ser, Femal	221.943	142.31 - 460.22	Hyp, Femal	36.7287	12.33 - 83.59	Ser, femal	182.563	120 - 253.1	Ala, femal	434.167	224 - 643
Petn, Male	43.5806	0.27 - 64.69	Abu, Male	10.8414	2.92 - 27.58	Glu, male	86.6745	47.2 - 359.3	Cys, male	196.006	113 - 296
Petn, FeMale	45.2901	2.25 - 64.14	Abu, Femal	12.5907	3.67 - 31.74	Glu, femal	84.52	45.23 - 407.17	Cys, femal	185.721	111 - 319
Hyp, Male	55.3251	35.44 - 99.22				Orn, male	80.2685	36.9 - 260.62	Glu, male	102.047	45.03 - 342.2
Hyp, Femal	50.5514	32.24 - 82.89				Orn, femal	82.8123	37.97 - 285.64	Glu, femal	105.942	44.6 - 388.6
									Gln, male	517.645	365 - 687
									Gln, femal	511.853	360 - 666.8
									Hyp, Male	20.367	11.7 - 50.2
									Hyp, femal	24.7697	12.6 - 62.3
									Orn, male	90.268	47.4 - 286.8
									Orn, femal	96.866	43.61344.1
									3MHis, male	3.34	0.59 - 19.8
									3MHis, femal	3.102	0.32 - 20.5
									tHcy, male	5.91698	3.15 - 15.24
									tHcy, female	6.43866	3.2 - 21.14

## Sheet: S5
Table S5. Comparison of plasma amino acid reference intervals between the present reference set (China) and Mayo Clinic (U.S.A.), Thai (Thailand), (μmol/L).a
Items	Mayo Clinic1, n = 632 / Our reference set, n = 2,901								Thai2, n = 277 / Our reference set, n = 2,901
	0–2 y, n = 191 / 0–2 y, n = 877				2 y–17 y, n = 441 / 2 y–14 y, n = 2,024				0–4 d, n = 85 / 0–4 d, n = 183			6 month–12 month, n = 43 / 6 month–12 month, n = 176			1 y–3 y, n = 49 / 1 y–3 y, n = 305			3 y–6 y, n = 50 / 3 y–6 y, n = 596			6 y–12 y, n = 50 / 6 y–12 y, n = 1,334
	Lower limit, Mayo	Upper limit, Mayo	Lower limit, our RI	Upper limit, our RI	Lower limit, Mayo	Upper limit, Mayo	Lower limit, our RI	Upper limit, our RI	Median, Thai/Our RI	Lower limit, Thai/Our RI	Upper limit, Thai/Our RI	Median, Thai/Our RI	Lower limit, Thai/Our RI	Upper limit, Thai/Our RI	Median, Thai/Our RI	Lower limit, Thai/Our RI	Upper limit, Thai/Our RI	Median, Thai/Our RI	Lower limit, Thai/Our RI	Upper limit, Thai/Our RI	Median, Thai/Our RI	Lower limit, Thai/Our RI	Upper limit, Thai/Our RI
Essential Amino acids (AAs)
Histidine, His	10	116	16.47	81.24	12	132	41.0004	112.57
Lysine, Lys	49	204	80.65	252.73	59	240	100.211	293.429
Threonine, Thr	47	237	70.52	312.17	58	195	71.1845	212.592
Methionine, Met	11	35	4.82	49.88	11	37	12.4596	48.4543	14.1/9.04	10.7/5.47	17.7/18.63	14.6/18.68	9.4/7.31	21.9/37.13	11.1/21.91	7/7.48	18.5/44.7	11.5/28.98	8.2/16.84	15.6/52.12	19.8/25.99	17.1/15.92	22.6/45.45
Phenylalanine, Phe	28	80	30.7	78.69	30	95	48.6305	116.766	59/46.31	50.3/32.49	70.1/68.13	50.5/52.45	40.5/31.72	62.7/84.51	63.2/66.13	49.3/39.16	72.3/104.31	53.9/79.26	47.1/52.23	84.2/115.32	59.2/83.47	53.3/54.39	66.2/117.78
Leucine, Leu	48	175	66.28	192.18	51	196	88.8345	234.901
Isoleucine, Ile	31	105	31.11	106.51	30	111	43.6858	131.894
Valine, Val	83	300	92.09	259.07	106	320	163.576	381.437	112/126.12	89.1/87.42	179.2/211.34	136/146.75	118/91.17	160.3/263.26	154/223.92	120.1/125.77	205.3/366.84	117/258.3	103/176.2	174.4/385.32	150/265.11	128.4/183.55	171.4/383.01
Tryptophan, Trp	17	75	19.73	75.23	23	80	31.6663	96.8009
Non-essential AAs
Glycine, Gly	111	426	153.48	463.02	149	417	159.694	445.692	345/342.32	300/234.12	414/456.34	179.9/208.02	146.3/127.12	251.6/387.8	205.5/225.01	168.2/116.04	332.2/389.87	181.6/289.44	157.1/162.21	229/454.83	276.9/284.86	257.1/180.02	305.9/445.69
Alanine, Ala	139	474	174.06	546.52	144	557	157.522	652.219	543/347.56	424/257.44	633/547.69	290.3/306.5	253.5/168.08	355.8/541.22	316/321.42	258.1/131.01	406.2/606.61	332.2/432.52	293/154.44	386.9/672.26	256.9/428.5	221.6/195.81	307.8/645.88
Arginine, Arg	29	134	1.19	63.18	31	132	10.1973	163.046	8.4/6.58	5.6/4.12	14.7/18.45	17.2/20.37	14.2/4.23	23.5/68.99	17.4/49.03	12.7/6.06	25.1/162.88	18.4/97.15	13.8/16.13	25.8/157.26	17.2/100.09	15.4/11.77	20.7/164.22
Proline, Pro	85	303	120.18	333.7	80	357	103.617	365.497	122/188.42	97/121.33	150/323.12	124/176.35	101.2/102.92	155.1/301.34	132/180.37	107/92.44	183.4/353.71	104.5/215.67	88.9/101.56	143.7/365.83	124.3/216.02	111.6/114.25	155.1/365.5
Tyrosine, Tyr	26	115	49.9	184.24	31	106	47.7351	136.566	91.1/107.39	74.1/58.35	114.4/201.15	73.5/79.92	52.6/42.47	85.5/153.23	78/67.23	58.3/38.83	93.3/123.7	61.1/85.73	50.1/49.76	91.3/150.45	72.1/82.93	62.3/51.89	84.3/131.03
Serine, Ser	69	271	94.03	326.49	71	208	106.571	256.835
Cysteine, Cys	2	32	75.7	242.08	2	36	100.598	290.606
Glutamate, Glu	31	202	113.05	908	22	131	41.7454	233.599	592/586.14	485/198.04	687.4/966.14	237/233.38	194/84.18	306/513.92	246/147.89	201.2/37.54	283.8/343.12	239/79.25	214.8/43.94	262.3/181.39	232/100.49	211/44.49	258.7/213.24
Glutamine, Gln	316	1020	147.84	792.43	329	976	327.536	693.632
Aspartate, Asp	2	20	15.58	104.72	0	11	7.90019	65.5026
Asparagine, Asn	25	91	37.64	98.64	29	87	36.1387	90.2474
Amino acid derivatives
γ-aminobutyric acid, GABA	0	4	0.2	3.82	0	3	0.161541	2.48
Taurine, Tau	37	177	90.08	415.59	38	153	45.3415	306.833
Ethanolamine, EtN	0	70	3.73	52.55	0	64	4.66759	18.6711
Phosphoethanolamine, PEtN	0	6	0.11	62.84	0	5	0	24.8894
Hydroxylysine, HyLys	0	4	0.79	4.25	0	3	0.2551	1.28206
Hydroxyproline, Hyp	8	61	14.24	90.87	7	35	10.9401	45.6568
Arginosuccinate, Asa	0	2	0	1.31	0	2	0	0.743
Sarcosine, Sar	0	5	0.18	5.26	0	5	0.406	4.23669
Carnosine, Car	0	13	0	6.82	0	1	0	0.2284
Anserine, Ans	0	1	0	0.1	0	1	0	0.04
β-aminoisobutyric acid, bAib	0	9	0	7.58	0	5	0.239625	4.30387
α-Aminoadipic acid, Aad	0	4	0.5	2.24	0	3	0.475854	1.9989
α-Aminobutyric acid, Abu	7	28	3.91	26.56	7	31	2.70565	37.9917
Ornithine, Orn	20	130	51.06	203.01	22	97	36.742	155.869	151/136.93	124/85.52	185/192.39	88.5/92.74	69.3/46.23	122.5/207.35	95.3/61.28	70.2/27.95	137.1/122.46	98.7/80.24	82.4/36.94	111.3/131.04	80.9/89.19	68.7/44.65	88.4/167.13
Citrulline, Cit	9	38	9.4	35.54	11	45	14.6247	40.7272	16.9/16.13	13.8/10.31	23/26.12	20/19.54	18.5/10.34	25.6/34.44	27/25.55	21.9/9.23	31.8/40.08	26/26.53	22.1/13.33	31.8/39.95	27/26.56	24.4/16.39	28.8/40.93
Homocitrulline, Hcit	0	5	0.03	0.61	0	2	0.119501	0.866351
1-Methylhistidine, 1MHis	0	11	0.89	3.69	0	20	1.46073	5.6328
3-Methylhistidine, 3MHis	0	1	0	1.12	0	1	0.0953576	10.0985
Kynurenine, Kyn	-	-	1.39	5.52	-	-	0.92398	2.83441
Phosphoserine, PSer	0	109	0	2.03	0	95	0	0.319115
Homocysteine, tHcy	-	-	2.08	8.55	-	-	1.7755	11.653
Cystathionine, Cth	0	2	0	0.5	0	2	0	0.580956
a Median is 50th percentiles, Lower limit is 2.5th percentiles, and Upper limit is 97.5 percentiles.
Analysis and external validation limitations:
Analysis: Based on the age groups of the comparison dataset, the existing reference set was re-matched, and a reanalysis of plasma amino acid ranges was performed. Limitations:(1) Limited sample size (Mayo: n = 632; Thai: n = 277) compromising statistical power for graphical representation; (2) Incomplete age division (Mayo Clinic: 0–2y, and 2–17y): Based on the age groups of the comparison datas…
References and data sources
1. https://www.mayoclinic.org/
2. Uaariyapanichkul J, Chomtho S, Suphapeetiporn K, Shotelersuk V, Punnahitananda S, Chinjarernpan P, Suteerojntrakool O. Age-Related Reference Intervals for Blood Amino Acids in Thai Pediatric Population Measured by Liquid Chromatography Tandem Mass Spectrometry. J Nutr Metab. 2018 May 6;2018:5124035.

## Sheet: S6
Table S6. Comparison of plasma amino acid concentrations between phenylketonuria patients and healthy control, related to Figure 1 and Figure S3.
Characteristics	Phenylketonuria, n = 102
	Neonate (0–28 d)		Toddler (1 y–3 y)		Preschool (3 y–6 y)		Child (6 y–12 y)
	Median, (min, max)	Discriminatec	Median, (min, max)	Discriminatec	Median, (min, max)	Discriminatec	Median, (min, max)	Discriminatec
Number of subjects included (n)	7		15		30		50
Agea, years	0.046 ± 0.028		1.92 ± 0.59		4.38 ± 0.64		7.60 ± 1.46
Genderb
Female	4 (57%)		8 (53%)		13 (43%)		27 (54%)
Male	3 (43%)		7 (47%)		17 (57%)		23 (46%)
Essential Amino acids (AAs), μmol/L
Histidine, His	42.1, (28.1, 52.7)	-	47.8, (25.9, 62.3)	-	40.8, (9.82, 60.0)	↓	40.9, (20.3, 70.6)	↓
Lysine, Lys	71.1, (61.1, 139)	↓	93.6, (58.0, 150)	↓	95.3, (52.1, 176)	↓	95.9, (59.7, 203)	↓
Threonine, Thr	52.3, (37.0, 71.8)	↓	64.1, (27.6, 107)	↓	59.2, (30.1, 204)	↓	63.2, (33.2, 177)	↓
Methionine, Met	8.54, (7.54, 11.4)	-	9.87, (3.81, 22.6)	↓	9.74, (5.87, 22.5)	↓	10.8, (5.39, 30.8)	↓
Phenylalanine, Phe	337, (92.6, 532)	↑↑↑	261, (78.6, 1047)	↑↑↑	319, (137, 909)	↑↑↑	443, (166, 1180)	↑↑↑
Leucine, Leu	76.6, (41.0, 124)	↓	75.4, (45.9, 148)	↓	69.1, (38.5, 171)	↓	71.8, (30.5, 212)	↓
Isoleucine, Ile	38.7, (29.7, 90.6)	-	42.9, (27.6, 81.7)	↓	38.9, (18.5, 131)	↓	41.5, (21.6, 154)	↓
Valine, Val	139, (88.2, 265)	-	140, (101, 268)	↓	147, (108, 370)	↓	156, (102, 405)	↓
Tryptophan, Trp	26.2, (16.7, 33.3)	-	29.4, (18.4, 41.9)	-	27.9, (17.5, 60.8)	↓↓	29.0, (18.1, 65.2)	↓
Non-essential AAs, μmol/L
Glycine, Gly	191, (153, 245)	↓	205, (139, 272)	-	215, (141, 334)	-	239, (146, 424)	-
Alanine, Ala	200, (156, 317)	↓	214, (108, 375)	-	239, (103, 376)	↓	245, (133, 470	↓
Arginine, Arg	8.50, (0.68, 20.5)	-	21.0, (0.00, 35.4)	-	54.4, (31.93, 82.3)	↓	60.3, (42.48, 89.1)	-
Proline, Pro	116, (101, 233)	↓	125, (59.2, 744)	-	120, (54.6, 366)	↓	149, (68.8, 369)	-
Tyrosine, Tyr	34.1, (37.5, 55.1)	↓↓	60.9, (25.9, 111)	-	39.5, (23.0, 98.3)	↓↓	51.8, (21.6, 195)	↓
Serine, Ser	101, (82.8, 121)	↓	99.3, (66.1, 161)	↓	97.8, (59.3, 156)	↓	95.6, (70.7, 153)	↓
Cysteine, Cys	79.7, (56.6, 103)	↓	91.0, (61.2, 128)	-	81.5, (43.9, 138)	↓	89.6, (61.8, 139)	↓
Glutamate, Glu	219, (170, 412)	↓	154, (132, 227)	-	143, (93.0, 221)	-	144, (85.2, 355)	-
Glutamine, Gln	273, (208, 414)	-	353, (223, 516)	-	325, (171, 494)	↓	301, (163, 559)	↓
Aspartate, Asp	28.7, (23.3, 106)	-	41.4, (16.4, 81.2)	-	49.3, (14.5, 89.8)	↑	71.8, (10.7, 120)	↑↑
Asparagine, Asn	32.1, (28.9, 42.3)	↓	40.3, (22.4, 58.8)	-	45.5, (25.0, 59.0)	-	37.9, (9.62, 69.1)	↓
Amino acid derivatives, μmol/L
γ-aminobutyric acid, GABA	0.65, (0.50, 1.07)	↓	0.98, (0.43, 1.86)	-	0.77, (0.50, 1.22)	-	0.35, (0.12, 1.22)	-
Taurine, Tau	205, (179, 310)	-	231, (94.9, 374)	-	196, (139, 388)	-	199, (122, 338)	-
Ethanolamine, EtN	9.55, (4.11, 22.9)	↓	5.60, (4.63, 15.8)	-	5.31, (2.65, 19.8)	↓	6.06, (3.36, 15.5)	↓
Phosphoethanolamine, PEtN	26.7, (17.4, 42.4)	↓	24.4, (16.9, 37.5)	-	19.2, (13.1, 40.0)	↑↑↑	18.3, (10.9, 35.1)	↑↑↑
Hydroxylysine, HyLys	0.78, (0.17, 1.71)	↓	0.76, (0.00, 1.43)	-	0.66, (0.04, 1.51)	-	0.64, (0.00, 3.04)	-
Hydroxyproline, Hyp	13.1, (6.08, 18.4)	↓	12.1, (8.20, 21.9)	-	12.0, (4.97, 29.6)	↓	15.1, (6.89, 40.7)	-
Arginosuccinate, Asa	0.29, (0.00, 0.9)	-	0.53, (0.00, 1.21)	-	0.44, (0.00, 1.28)	-	0.28, (0.00, 0.55)	↑
Sarcosine, Sar	1.85, (1.42, 2.66)	-	2.54, (1.42, 7.06)	-	2.39, (0.93, 4.78)	-	2.10, (0.00, 4.01)	-
Carnosine, Car	0.23, (0.01, 1.10)	↓	0.11, (0.00, 5.70)	-	0.12, (0.00, 0.45)	-	0.11, (0.00, 0.64)	-
Anserine, Ans	0.00, (0.00, 0.07)	-	0.06, (0.00, 0.97)	-	0.01, (0.00, 0.35)	-	0.00, (0.00, 0.75)	-
β-aminoisobutyric acid, bAib	1.27, (0.64, 2.57)	-	1.30, (0.45, 2.56)	-	1.10, (0.18, 4.17)	-	0.76, (0.00, 3.06)	-
α-Aminoadipic acid, Aad	0.49, (0.42, 1.69)	↓	0.95, (0.52, 1.69)	-	0.66, (0.25, 1.84)	-	0.64, (0.12, 2.10)	-
α-Aminobutyric acid, Abu	8.19, (5.77, 13.5)	-	8.16, (3.54, 16.1)	-	7.36, (2.79, 14.5)	↓	7.63, (3.25, 16.4)	↓
Ornithine, Orn	72.1, (47.9, 109)	↓	67.7, (50.1, 121)	-	65.8, (36.4, 131)	-	74.1, (41.0, 165)	-
Citrulline, Cit	21.5, (8.85, 46.5)	-	29.6, (15.3, 58.5)	-	31.8, (18.9, 78.4)	-	28.2, (17.2, 72.8)	-
Homocitrulline, Hcit	0.12, (0.00, 0.42)	-	0.24, (0.00, 0.56)	-	0.23, (0.00, 0.48)	-	0.17, (0.00, 0.94)	↓
1-Methylhistidine, 1MHis	1.08, (0.73, 1.40)	↓	1.37, (0.34, 3.10)	-	1.37, (0.64, 2.27)	↓	1.49, (0.65, 3.28)	↓
3-Methylhistidine, 3MHis	0.28, (0.00, 0.61)	-	0.01, (0.00, 3.6)	↓	0.09, (0.00, 15.9)	-	0.36, (0.00, 10.9)	↓
Kynurenine, Kyn	1.15, (0.95, 1.65)	↓	1.18, (0.73, 1.88)	↓	0.99, (0.70, 1.57)	↓	1.02, (0.44, 1.65)	↓
Phosphoserine, PSer	3.74, (0.69, 10.05)	↑	1.00, (0.00, 9.43)	-	0.36, (0.00, 8.65)	-	0.96, (0.00, 9.07)	↑↑
Homocysteine, tHcy	2.40, (1.73, 3.27)	-	2.23, (1.71, 3.29)	-	2.05, (0.95, 4.66)	↓	2.53, (1.47, 5.35)	↓
Cystathionine, Cth	0.09, (0.00, 0.18)	-	0.16, (0.00, 0.38)	-	0.11, (0.00, 0.45)	-	0.12, (0.00, 0.85)	-
a Mean ± SD; b Number of subjects (percentage); c The median amino acid concentration exceeded the reference range by 0% ( - ), 0 ~ 50% (↑ or ↓), 50% ~ 100% (↑↑ or ↓↓) , and 100% ~ (↑↑↑ or ↓↓↓).

## Sheet: S7
Table S7. Summary of daily nutrients intake for pediatric population aged 0 to 12 years from multiple studies, related to Figure 2.
Characteristics		Neonate (0–28 d)		Infancy (28 d–1 y)		Toddler (1 y–3 y)		Preschool (3 y–6 y)		Child (6 y–12 y)
Macronutrient Daily Intake[1,3-4,10,12,15-16,17,20,22-22,27-29,40,46-48,51-52,56-57,64], g		n = 22,095
		Mean	Range	Mean	Range	Mean	Range	Mean	Range	Mean	Range
Fat		26.5	24.70–28.30	35.15	25.7	42.05	39.40–44.70	42.1	39.40–44.80	49.7	30.5–68.9
Protein		12.5	11–14	21.25	18.30–24.20	52.65	26.30–79	67.385	55.77–79	79.2	42.40–116
Carbohydrate		66.5	57.70–75.30	105	105	198.9	154.80–243	234	225–243	264.35	180.70–348
Minerals Daily Intake[2-4,10-11,15,17,20-25,27-30,40,42-43,46-48,52,55-57,63-64], mg		n = 7,125
		Mean	Range	Mean	Range	Mean	Range	Mean	Range	Mean	Range
Iron		3.95	3.10–4.80	7.65	6.60–8.70	16.25	8.80–23.70	17.45	11.2–23.7	22.2	14–30.40
Zinc		3.8	3.10–4.50	4.4	4–4.80	6.25	4.80–7.70	7.65	6.0–9.3	9.9	7.30–12.50
Calcium		404.5	322–487	466	355–577	607	413–801	439	236–642	507	273–741
Sodium		66.5	57–76	518	518	1520.5	571–2470	3530.5	2691–4370	3857.5	3315–4400
Vitamins Daily Intake[2-11,13-14,18-20,22-41,43-50,52-64], mg		n = 25,481
		Mean	Range	Mean	Range	Mean	Range	Mean	Range	Mean	Range
Vit A		0.6645	0.620–0.709	0.5625	0.455–0.670	0.6495	0.432–0.867	0.474	0.426–0.522	0.442	0.223–0.661
Vit B1		0.35	0.20–0.50	0.4	0.30–0.50	0.55	0.30–0.80	0.65	0.50–0.80	0.75	0.60–0.90
Vit B2		0.75	0.60–0.90	0.95	0.80–1.10	1.2	1.00–1.40	0.95	0.50–1.40	0.75	0.50–1.00
Vit B3		2.5	2.10–2.90	4.4	4.20–4.60	10.9	5.80–16	13.5	11–16	9.75	9.50–10
Vit C		67	58–76	49.5	45–54	73.5	59–88	56.3	43–75	44.5	25–64
Vit D		14	0–28	14	0–28	17	0–34	29.5	1–58	25.9	1.80–50
Range was represented by the min to max.
Reference
[1]	Zhao, J.; Zuo, L.; Sun, J.; Su, C.; Wang, H. Trends and Urban-Rural Disparities of Energy Intake and Macronutrient Composition among Chinese Children: Findings from the China Health and Nutrition Survey (1991 to 2015). Nutrients 2021, 13, 1933.
[2]	Wang, H.; Wang, D.; Ouyang, Y.; Huang, F.; Ding, G.; Zhang, B. Do Chinese Children Get Enough Micronutrients? Nutrients 2017, 9, 397.
[3]	Ma, S., Ma, Z., Wang, X., Lei, M., Zhang, Y., Lin, X., & Shi, H. (2024). Relationship of dietary nutrients with early childhood caries and caries activity among children aged 3-5 years-a cross-sectional study. BMC pediatrics, 24(1), 506.
[4]	Zhuang, Y., Yin, J., Han, F., You, J., Ding, Y., & Wang, Z. (2023). Impact of Replacing Soft Drinks with Dairy Products on Micronutrient Intakes of Chinese Preschool Children: A Simulation Study. Nutrients, 15(18), 4071.
[5]	Ouyang, S., Li, Q., Liu, Z., & Yin, Y. (2024). The relationship between physical activity levels and serum vitamin D levels varies among children and adolescents in different age groups. Frontiers in nutrition, 11, 1435396.
[6]	Tung, J. Y., So, H. K., Tung, K. T., Wong, R. S., Tsang, H. W., Chan, B., Tso, W. W., Wong, I. C., Yam, J. C., Lee, S. L., Pang, G., Wong, W. H., Cheung, K. W., Leung, W. C., & Ip, P. (2023). Natural history of infants with vitamin D deficiency in Hong Kong. Asia Pacific journal of clinical nutrition, 32(4), 401–407.
[7]	Fan, X., Lai, X., Miao, J., Chen, Q., Chen, J., & Liu, H. (2024). Redefining Neonatal Vitamin A Adequacy and Deficiency Based on Maternal Nutrition: A Cross-Sectional Study in Chongqing, China. Food science & nutrition, 12(11), 9777–9787.
[8]	Yuan, L., Wang, H., Luo, Y., & Wang, L. (2024). Association between overweight or obesity and vitamin D status in preschool children: an epidemiological survey in Beijing, China, 2021-2023. Journal of pediatric endocrinology & metabolism : JPEM, 10.1515/jpem-2024-0330. Advance online publication.
[9]	Pang, X.; Yang, Z.; Wang, J.; Duan, Y.; Zhao, L.; Yu, D.; Lai, J. Relationship between Serum 25OH-Vitamin D2 Level and Vitamin D Status of Children Aged 3–5 Years in China. Nutrients 2021, 13, 4135.
[10]	Jia, X.; Wang, D.; Eldridge, A.L.; Zhang, B.; Zhang, X.; Wang, H. Dairy Intake Would Reduce Nutrient Gaps in Chinese Young Children Aged 3–8 Years: A Modelling Study. Nutrients 2020, 12, 554.
[11]	Hu, X.; Jiang, H.; Wang, H.; Zhang, B.; Zhang, J.; Jia, X.; Wang, L.; Wang, Z.; Ding, G. Intraindividual Double Burden of Malnutrition in Chinese Children and Adolescents Aged 6–17 Years: Evidence from the China Health and Nutrition Survey 2015. Nutrients 2021, 13, 3097.
[12]	Zhao, J.; Zuo, L.; Sun, J.; Su, C.; Wang, H. Trends and Urban-Rural Disparities of Energy Intake and Macronutrient Composition among Chinese Children: Findings from the China Health and Nutrition Survey (1991 to 2015). Nutrients 2021, 13, 1933.
[13]	Yang, C.; Chen, J.; Guo, N.; Liu, Z.; Yun, C.; Li, Y.; Piao, J.; Yang, X. Comparison on the Status of Vitamin A in 6- to 13- Year-Old Children between 2002 and 2012 in China. Nutr. J. 2016, 15, 50.
[14]	Hu, Y.; Chen, J.; Wang, R.; Li, M.; Yun, C.; Li, W.; Yang, Y.; Piao, J.; Yang, X.; Yang, L. Vitamin D Nutritional Status and Its Related Factors for Chinese Children and Adolescents in 2010–2012. Nutrients 2017, 9, 1024.
[15]	Liu, X.; Piao, J.; Zhang, Y.; He, Y.; Li, W.; Yang, L.; Yang, X. Assessment of Zinc Status in School-Age Children from Rural Areas in China Nutrition and Health Survey 2002 and 2012. Biol. Trace Elem. Res. 2017, 178, 194–200.
[16]	Zhang, J.; Wang, D.; Eldridge, A.L.; Huang, F.; Ouyang, Y.; Wang, H.; Zhang, B. Urban–Rural Disparities in Energy Intake and Contribution of Fat and Animal Source Foods in Chinese Children Aged 4–17 Years. Nutrients 2017, 9, 526.
[17]	Yunzi, A.; Yu, L.; López-Olmedo, N.; Popkin, B.M.; Pac, A.; Clin, J.; Author, N. Analysis of Dietary Trends in Chinese Adolescents from 1991 to 2011. Asia Pac. J. Clin. Nutr. 2018, 27, 1106–1119.
[18]	Zhang, Y.; Liu, X.B.; Yang, L.C.; Chen, J.; Wang, R.; Yang, X.G.; Piao, J.H.; Mao, D.Q. Study on vitamin A nutritional status of 6- to 17-year-old urban children and adolescents between 2010 and 2012 in China. Zhonghua Yu Fang Yi Xue Za Zhi 2017, 51, 117–120.
[19]	Zhang, Y.; Liu, X.; Chen, J.; Wang, R.; Piao, J.; Yang, X.; Yang, L. Vitamin A nutritional status of Chinese rural children and adolescents in 2010-2012. Wei Sheng Yan Jiu 2017, 46, 345–349.
[20]	Meng, L.; Wang, Y.; Li, T.; van Loo-Bouwman, C.A.; Zhang, Y.; Man-Yau Szeto, I. Dietary Diversity and Food Variety in Chinese Children Aged 3–17 Years: Are They Negatively Associated with Dietary Micronutrient Inadequacy? Nutrients 2018, 10, 1674.
[21]	Feng, J.; Gong, Z.; Wang, Y.; Huo, J.; Zhuo, Q. Complementary Feeding and Malnutrition among Infants and Young Children Aged 6-23 Months in Rural Areas of China. Nutrients 2022, 14, 1807.
[22]	Jia, N.N.; Zhang, S.; Li, T.; Tan, Z.; Yin, Y.; Chen, L.; Li, C.; Liu, A.; Bindels, J.G.J.G.; Dai, Y. Dietary Survey of Anaemic Infants and Young Children in Urban Areas of China: A Cross-Sectional Study. Asia Pac. J. Clin. Nutr. 2015, 24, 659–664.
[23]	Li, H.Z.; Jia, H.X.; Liang, D.; Deng, T.T.; Niu, L.T.; Han, J.H. [Study on the Contribution Rate of Follow-up Formula to the Nutrient Intake of Infants and Young Children Aged 7-24 Months in China]. Zhonghua Yu Fang Yi Xue Za Zhi 2017, 51, 65–69.
[24]	Huo, J.; Sun, J.; Fang, Z.; Chang, S.; Zhao, L.; Fu, P.; Wang, J.; Huang, J.; Wang, L.; Begin, F.; et al. Effect of Home-Based Complementary Food Fortification on Prevalence of Anemia Among Infants and Young Children Aged 6 to 23 Months in Poor Rural Regions of China. Food Nutr. Bull. 2015, 36, 405–414.
[25]	Huang, Y.; Wang, L.; Huo, J.; Wu, Q.; Wang, W.; Chang, S.; Zhang, Y. Prevalence and Causes of Anaemia in Children Aged 6-23 Months in Rural Qinghai, China: Findings from a Cross-Sectional Study. BMJ Open 2019, 9, e031021.
[26]	Li, Y.; Li, Y.; Zhang, X.; Zhao, L.; Chen, L.; Sun, H. Vitamin D Status among Young Children Aged 6 to 23 Months from 4 Different Ethnic Groups in Yunnan, China. Food Nutr. Bull. 2018, 39, 260–265.
[27]	Luo, R.; Yue, A.A.; Zhou, H.; Shi, Y.; Zhang, L.; Martorell, R.; Medina, A.; Rozelle, S.; Sylvia, S. The Effect of a Micronutrient Powder Home Fortification Program on Anemia and Cognitive Outcomes among Young Children in Rural China: A Cluster Randomized Trial. BMC Public Health 2017, 17, 738.
[28]	Li, Z.; van der Horst, K.; Edelson-Fries, L.R.; Yu, K.; You, L.; Zhang, Y.; Vinyes-Pares, G.; Wang, P.; Ma, D.; Yang, X.; et al. Perceptions of Food Intake and Weight Status among Parents of Picky Eating Infants and Toddlers in China: A Cross-Sectional Study. Appetite 2017, 108, 456–463.
[29]	Ma, D.; Ning, Y.; Gao, H.; Li, W.; Wang, J.; Zheng, Y.; Zhang, Y.; Wang, P. Nutritional Status of Breast-Fed and Non-Exclusively Breast-Fed Infants from Birth to Age 5 Months in 8 Chinese Cities. Asia Pac. J. Clin. Nutr. 2014, 23, 282–292.
[30]	Wang, J.; Wang, H.; Chang, S.; Zhao, L.; Fu, P.; Yu, W.; Man, Q.; Scherpbier, R.; Pan, L.; Duan, Y.; et al. The Influence of Malnutrition and Micronutrient Status on Anemic Risk in Children under 3 Years Old in Poor Areas in China. PLoS ONE 2015, 10, e0140840.
[31]	Wang, J.; Chang, S.; Zhao, L.; Yu, W.; Zhang, J.; Man, Q.; He, L.; Duan, Y.; Wang, H.; Scherpbier, R.; et al. Effectiveness of Community-Based Complementary Food Supplement (Yingyangbao) Distribution in Children Aged 6-23 Months in Poor Areas in China. PLoS ONE 2017, 12, e0174302.
[32]	Liu, H.; Chen, Q.; Yu, L.; Yang, T.; Chen, J.; Miao, J.; Li, T. Changes in Vitamin A Levels and the Effect of Early Vitamin A Supplementation on Vitamin A Levels in Infants Throughout the First 6 Months of Life: A Prospective Cohort Study in Chongqing, China. Front. Public Health 2021, 9, 457.
[33]	Zhang, H.; Li, Z.; Wei, Y.; Fu, J.; Feng, Y.; Chen, D.; Xu, D. Status and Influential Factors of Vitamin D among Children Aged 0 to 6 Years in a Chinese Population. BMC Public Health 2020, 20, 429.
[34]	Guo, Y.; Ke, H.J.; Liu, Y.; Fu, M.; Ning, J.; Yu, L.; Xiao, Y.; Che, D.; Chen, X.Y.; Deng, Y.H.; et al. Prevalence of Vitamin D Insufficiency among Children in Southern China: A Cross-Sectional Survey. Medicine 2018, 97, e11030.
[35]	Fu, Y.; Hu, Y.; Qin, Z.; Zhao, Y.; Yang, Z.; Li, Y.; Liang, G.; Lv, H.; Hong, H.; Song, Y.; et al. Association of Serum 25-Hydroxyvitamin D Status with Bone Mineral Density in 0-7 Year Old Children. Oncotarget 2016, 7, 80811–80819.
[36]	Wei, F.; Wang, Z.; Wang, J.; Xu, H.; Zhou, H. Serum Vitamin D Levels among Children Aged 0-12 Years in the First Affiliated Hospital of Harbin Medical University, China. J. Public Health 2018, 40, 721–726.
[37]	Chen, Y.-J.; Liu, M.; Mao, C.-Y.; Zhang, S.-H. An Investigation of Vitamin Levels Status in the Serum of Children in China. BioMed Res. Int. 2018, 2018, 6592757.
[38]	Chang, L.L.; Liu, X.; Shi, H.; Dai, W.; Wang, H.; Jiang, Y. Association of 25-Hydroxyvitamin D with Hb and Lead in Children: A Chinese Population-Based Study. Public Health Nutr. 2014, 17, 827–832.
[39]	Yang, C.; Mao, M.; Ping, L.; Yu, D. Prevalence of Vitamin D Deficiency and Insufficiency among 460,537 Children in 825 Hospitals from 18 Provinces in Mainland China. Medicine 2020, 99, e22463.
[40]	Ma, Y.; Tan, J.; Tan, Z.; Shang, L. Validity and Reliability of Semiquantitative Food Frequency Questionnaires for Assessing Nutrient Intake among Preschool Children in Northwest China. J. Healthc. Eng. 2022, 2022, 1677252.
[41]	Chen, Q.; Liu, Y.; Chen, L.; Chen, J.; Yang, T.; Cheng, Q.; Li, T. Vitamin A Levels Among Pre-School Children of Central and Western China. Front. Public Health 2021, 9, 694106.
[42]	Tian, Z.; Wang, Y.; Zheng, J. Assessment of Exposure to Toxic Metals and Measures to Address Deficiency of Essential Trace Elements in Young Children in Rural Hubei, China. Environ. Sci. Pollut. Res. Int. 2020, 27, 21581–21589.
[43]	Chen, K.; Zhang, L.; Luo, H.; Wang, J.; Li, Q.; Mao, M. No Enhancing Effect of Vitamin A Administration on Iron Absorption or Body Total Iron Content in Preschool Children from Chengdu, China. J. Nutr. Sci. Vitaminol. 2014, 60, 223–230.
[44]	Peng, R.; Wei, X.; Liang, X.; Chen, J.; Liu, Y.; Zhang, T.; Li, T. Effect of dietary vitamin A intake on plasma vitamin A concentration in preschool children of Banan district, Chongqing, China. Beijing Da Xue Xue Bao Yi Xue Ban J. Peking Univ. Health Sci. 2014, 46, 366–372.
[45]	Ma, D.; Zhang, Y.; You, L.; Tuo, Y.; Sheng, Q.; Wang, P. Analysis on the Iron Deficiency and the Rate of Anemia of 3-11 Year Old Children in 7 Cities and 2 Countryside in China. Wei Sheng Yan Jiu 2014, 43, 224–227.
[46]	Zhao, W.; Yu, K.; Tan, S.; Zheng, Y.; Zhao, A.; Wang, P.; Zhang, Y. Dietary Diversity Scores: An Indicator of Micronutrient Inadequacy Instead of Obesity for Chinese Children. BMC Public Health 2017, 17, 440.
[47]	Xue, Y.; Zhao, A.; Cai, L.; Yang, B.; Szeto, I.M.Y.; Ma, D.; Zhang, Y.; Wang, P. Growth and Development in Chinese Pre-Schoolers with Picky Eating Behaviour: A Cross-Sectional Study. PLoS ONE 2015, 10, e0123664.
[48]	Liu, Y.; Li, X.; Zhao, A.; Zheng, W.; Guo, M.; Xue, Y.; Wang, P.; Zhang, Y. High Prevalence of Insufficient Vitamin D Intake and Serum 25-Hydroxyvitamin D in Chinese School-Age Children: A Cross-Sectional Study. Nutrients 2018, 10, 822.
[49]	Li, H.; Huang, T.; Xiao, P.; Zhao, X.; Liu, J.; Cheng, H.; Dong, H.; Morris, H.A.H.A.; Mi, J. Widespread Vitamin D Deficiency and Its Sex-Specific Association with Adiposity in Chinese Children and Adolescents. Nutrition 2020, 71, 110646.
[50]	Xiao, P.; Dong, H.; Li, H.; Yan, Y.; Cheng, H.; Liu, J.; Zhao, X.; Hou, D.; Mi, J. Adequate 25-Hydroxyvitamin D Levels Are Inversely Associated with Various Cardiometabolic Risk Factors in Chinese Children, Especially Obese Children. BMJ Open Diabetes Res. Care 2020, 8, 846.
[51]	Li, J.; Ding, W.; Cao, J.; Sun, L.; Liu, S.; Zhang, J.; Zhao, H. Serum 25-Hydroxyvitamin D and Bone Mineral Density among Children and Adolescents in a Northwest Chinese City. Bone 2018, 116, 28–34.
[52]	Zhao, R.; Gan, Q.; Hu, Z.; Xu, P.; Li, L.; Yang, T.; Pan, H.; Hu, X.; Zhang, Q. Changes in Fitness of Rural Primary School Students from Southwest China after Two-Year’s Nutrition Intervention. Nutrients 2021, 13, 3544.
[53]	Cheng, G.; Duan, R.; Kranz, S.; Libuda, L.; Zhang, L. Development of a Dietary Index to Assess Overall Diet Quality for Chinese School-Aged Children: The Chinese Children Dietary Index. J. Acad. Nutr. Diet 2016, 116, 608–617.
[54]	Zhang, X.; Gong, Y.; Jia, P.; Zhang, J.; Xue, H.; Quan, L.; Tian, G.; Xiong, J.; Zheng, L.; Wang, Y.; et al. Monetary Diet Cost Is Positively Associated with Diet Quality and Obesity: An Analysis of School-Aged Children in Southwest China. J. Public Health 2019, 41, 250–258.
[55]	Tian, T.; Wang, Y.; Xie, W.; Zhang, J.; Ni, Y.; Peng, X.; Sun, G.; Dai, Y.; Zhou, Y. Multilevel Analysis of the Nutritional and Health Status among Children and Adolescents in Eastern China. Nutrients 2022, 14, 758.
[56]	Zhou, H.; Wang, S.; Yin, H.; Chen, C.; Yang, Y.; Jiang, M.; Yang, L.; Guo, B.; Tang, H.; Zhang, Y.; et al. Nutrition and Health Survey of Children and Youth in Lishui District, Nanjing City. Wei Sheng Yan Jiu 2015, 44, 242–245+251.
[57]	Zou, Y.; Zhang, R.-H.; Xia, S.-C.; Huang, L.-C.; Fang, Y.-Q.; Meng, J.; Chen, J.; Zhang, H.-X.; Zhou, B.; Ding, G.-Q. The Rural-Urban Difference in BMI and Anemia among Children and Adolescents. Int. J. Environ. Res. Public Health 2016, 13, 1020.
[58]	Zou, Y.; Zhang, R.; Huang, L.; Su, D.; He, M.; Fang, Y.; Zhao, D.; Wang, W.; Han, D. Sociodemographic Disparity in the Nutritional Status among Children and Adolescents in Zhejiang Province. Eur. J. Clin. Nutr. 2021, 75, 307–313.
[59]	Tang, Z.; Huang, S.; Ma, R.; Zheng, H.; Zhu, Y. Low Vitamin D Status Is Associated with Obesity but No Other Cardiovascular Risk Factors in Chinese Children and Adolescents. Nutr. Metab. Cardiovasc. Dis. 2020, 30, 1573–1581.
[60]	Wang, H.; Zhao, Q.; Boswell, M.; Rozelle, S. Can School Feeding Programs Reduce Malnutrition in Rural China? J. Sch. Health2020, 90, 56–64.
[61]	Cao, J.; Wei, X.; Tang, X.; Jiang, H.; Fan, Z.; Yu, Q.; Chen, J.; Liu, Y.; Li, T. Effects of Egg and Vitamin A Supplementation on Hemoglobin, Retinol Status and Physical Growth Levels of Primary and Middle School Students in Chongqing, China. Asia Pac. J. Clin. Nutr. 2013, 22, 214–221.
[62]	Shan, X.; Liu, C.; Luo, X.; Zou, Y.; Huang, L.; Zhou, W.; Qin, Q.; Mao, D.; Li, M.; Yang, L. Iodine Nutritional Status and Related Factors among Chinese School-Age Children in Three Different Areas: A Cross-Sectional Study. Nutrients 2021, 13, 1404.
[63]	Wang, X.; Hui, Z.; Dai, X.; Terry, P.D.; Zhang, Y.; Ma, M.; Wang, M.; Deng, F.; Gu, W.; Lei, S.; et al. Micronutrient-Fortified Milk and Academic Performance among Chinese Middle School Students: A Cluster-Randomized Controlled Trial. Nutrients 2017, 9, 226.
[64]	Liu, D.; Ju, L.; Yang, Z.; Zhang, Q.; Gao, J.; Gong, D.; Guo, D.; Luo, S.; Zhao, W. Food Frequency Questionnaire for Chinese Children Aged 12-17 Years: Validity and Reliability. Biomed. Environ. Sci. 2019, 32, 486–495.

## Sheet: S8
Table S8. Spearman’s correlations between the daily intake of nutrients and the concentrations of 42 plasma amino acids in the pediatric population, related to Figure 2.
Neonate (0–28 d)
Items	Fat		Protein		Carbohydrate		Iron		Zinc		Calcium		Sodium		VitA		VitB1		VitB2		VitB3		VitC		VitD
	Correlation Coefficient	p-value	Correlation Coefficient	p-value	Correlation Coefficient	p-value	Correlation Coefficient	p-value	Correlation Coefficient	p-value	Correlation Coefficient	p-value	Correlation Coefficient	p-value	Correlation Coefficient	p-value	Correlation Coefficient	p-value	Correlation Coefficient	p-value	Correlation Coefficient	p-value	Correlation Coefficient	p-value	Correlation Coefficient	p-value
Essential Amino acids (AAs)
Histidine, His	0.0470119	0.904163	0.0104207	0.90752	0.00926771	0.607951	0.132395	0.305652	0.0864867	0.254471	0.0205042	0.957349	-0.00216086	0.903356	0.0585368	0.962789	-0.160938	0.238775	-0.15515	0.133322	0.0401921	0.623629	-0.0292006	0.937976	-0.14723	0.13744
Lysine, Lys	-0.158947	0.737707	-0.0969554	0.996927	-0.000816327	0.940542	0.0656454	0.321685	0.00297733	0.616004	0.0308764	0.632691	-0.0559424	0.940931	-0.172201	0.840896	0.0322356	0.732133	-0.0653541	0.81559	0.17551	0.173994	-0.0170977	0.378557	-0.0560398	0.818892
Threonine, Thr	0.0935437	0.0860597	0.0383212	0.139348	-0.0754382	0.86395	0.109249	0.0524059	-0.0658855	0.448878	0.0697719	0.0897477	0.102041	0.0444045	0.109919	0.03993	0.227138	0.0373352	0.102713	0.286872	-0.0214646	0.807297	-0.0642125	0.0527445	0.0897501	0.307109
Methionine, Met	0.14166	0.985288	0.303784	0.278765	0.279136	0.00919286	0.236458	0.556576	0.309211	0.194139	0.267035	0.561915	0.239472	0.804413	0.129511	0.569538	0.0185919	0.478123	0.0554622	0.770137	-0.0888836	0.585313	0.289893	0.594616	0.0530625	0.716716
Phenylalanine, Phe	0.00984417	0.428631	-0.0147906	0.546595	-0.13431	0.486041	-0.0674702	0.612706	-0.0642528	0.553662	-0.00830732	0.473302	-0.00120048	0.293488	-0.00460995	0.349095	0.0285845	0.878857	-0.10377	0.563661	-0.125282	0.645714	-0.127368	0.690041	-0.115153	0.540272
Leucine, Leu	-0.0972893	0.922478	-0.116164	0.956362	-0.085042	0.272361	-0.0146466	0.526504	0.0550327	0.206661	-0.100024	0.840444	-0.133445	0.786864	-0.104588	0.840277	0.0446302	0.86299	-0.105306	0.532824	-0.0447059	0.934431	-0.0677185	0.681456	-0.107854	0.513914
Isoleucine, Ile	0.134313	0.179125	0.108625	0.172685	0.0654502	0.91763	0.0928736	0.170721	0.143392	0.0648921	0.0504682	0.278855	0.0728451	0.136319	0.153377	0.175546	0.158199	0.200152	0.0290516	0.791757	0.0166627	0.755685	0.0776121	0.128714	0.0228577	0.802663
Valine, Val	-0.0100363	0.760951	-0.020121	0.710466	0.0545018	0.927232	0.139118	0.301164	0.159191	0.141199	0.0428812	0.680168	-0.0268427	0.775488	-0.0402891	0.812566	-0.0316111	0.568807	-0.0863866	0.991422	-0.0365426	0.957955	0.0513892	0.383712	-0.0786093	0.991614
Tryptophan, Trp	0.0351989	0.696885	0.00115252	0.946015	0.0898439	0.733253	0.196072	0.266518	0.231704	0.0782135	-0.0215606	0.801463	-0.0304922	0.890794	0.0246825	0.836271	0.0145565	0.969673	0.0444178	0.807935	-0.0113806	0.835327	0.107917	0.679882	0.040145	0.812361
Non-essential AAs
Glycine, Gly	-0.335758	0.183451	-0.21528	0.57793	-0.209316	0.183682	-0.110449	0.548811	-0.152949	0.392493	-0.18012	0.83754	-0.178391	0.87897	-0.343586	0.316486	-0.00465999	0.84137	-0.123265	0.806556	-0.039904	0.873749	-0.196239	0.567415	-0.12226	0.818983
Alanine, Ala	-0.198708	0.660179	-0.222676	0.489553	0.0235774	0.300003	0.0574818	0.440721	0.0145985	0.88314	-0.18377	0.687758	-0.174742	0.71898	-0.225504	0.947121	0.167712	0.263902	0.052581	0.357727	0.180696	0.350474	0.0203155	0.399543	0.0687171	0.369261
Arginine, Arg	0.096617	0.803684	0.141615	0.477389	0.309868	0.00824215	0.162745	0.556632	0.218642	0.255837	0.0555582	0.818052	0.0967587	0.93896	0.107037	0.931987	0.287238	0.0423568	0.377383	0.00308831	0.284322	0.213971	0.321303	0.262174	0.382674	0.00266341
Proline, Pro	0.0127734	0.738074	-0.109921	0.747303	-0.0337575	0.13068	-0.0437476	0.853748	0.0676143	0.668857	-0.135462	0.921016	-0.121825	0.972886	-0.00811544	0.556073	0.0295453	0.809872	0.0838896	0.916516	-0.0241537	0.829835	0.00643566	0.989559	0.087157	0.934944
Tyrosine, Tyr	0.07083	0.515744	-0.0898483	0.803847	-0.370948	0.0183886	-0.314925	0.107065	-0.207789	0.254542	-0.0973349	0.522849	-0.113469	0.595038	0.0951764	0.254402	-0.176647	0.301258	-0.146218	0.452834	-0.316591	0.0436173	-0.341138	0.281099	-0.15136	0.39132
Serine, Ser	-0.21614	0.551517	-0.146274	0.836399	-0.338776	0.0664218	-0.0596427	0.735678	-0.151268	0.960197	-0.104058	0.857503	-0.100792	0.595075	-0.221278	0.775528	-0.167808	0.250798	-0.283842	0.147924	-0.161873	0.338882	-0.338592	0.583558	-0.295805	0.132688
Cysteine, Cys	0.0509976	0.770725	0.106032	0.500318	0.225642	0.0168804	0.0380811	0.630819	0.0927295	0.474451	0.0312605	0.807108	0.0817767	0.830052	0.0594012	0.897948	0.169633	0.225349	0.256375	0.0875509	0.247347	0.0908883	0.249982	0.245323	0.261279	0.0786321
Glutamate, Glu	-0.0837475	0.737082	-0.0690549	0.644259	-0.254838	0.235021	-0.192086	0.881378	-0.241116	0.637364	-0.0546939	0.332852	-0.0134934	0.19272	-0.0899902	0.424766	0.019889	0.96717	-0.0671789	0.996715	-0.0579592	0.855964	-0.231155	0.762787	-0.0810584	0.952469
Glutamine, Gln	-0.0791376	0.0339069	0.0121975	0.100246	0.177911	0.629992	0.0495102	0.0807039	0.144977	0.358573	-0.0313565	0.0451558	-0.0479712	0.0175239	-0.087349	0.0109625	0.0249333	0.637746	-0.00408163	0.558108	0.0519088	0.664648	0.181063	0.0525735	0.0101323	0.608284
Aspartate, Asp	0.0158467	0.923648	0.0176719	0.801163	0.08994	0.823435	0.114627	0.402295	0.143968	0.14604	0.0948379	0.541356	0.00456182	0.766045	-0.0105165	0.895105	0.0209459	0.894254	-0.00331333	0.987851	0.101657	0.495315	0.0824628	0.372863	0.00835554	0.996919
Asparagine, Asn	-0.0703018	0.80518	-0.18229	0.346607	-0.0387515	0.168157	-0.0973396	0.555341	0.0146466	0.873353	-0.152749	0.642243	-0.198752	0.404437	-0.0981536	0.876498	-0.0122505	0.925036	-0.0738055	0.663694	0.0217527	0.646045	-0.0379896	0.744963	-0.0630507	0.66965
Amino acid derivatives
γ-aminobutyric acid, GABA	-0.207256	0.72053	-0.261861	0.417437	-0.251188	0.0116666	-0.29855	0.268626	-0.302488	0.15824	-0.198655	0.994702	-0.214214	0.949098	-0.207304	0.810075	-0.0148447	0.834902	-0.146122	0.840883	0.0964706	0.195868	-0.252912	0.807054	-0.142717	0.875756
Taurine, Tau	0.0312613	0.951308	-0.0191606	0.722716	0.225642	0.0574682	0.0873511	0.781221	0.0739531	0.856436	-0.117599	0.247811	-0.0378872	0.34097	0.0415376	0.67435	0.00456391	0.861027	0.215846	0.594694	0.360288	0.315763	0.226257	0.890973	0.219549	0.552684
Ethanolamine, EtN	-0.179452	0.893552	-0.258452	0.478898	-0.555822	0.00707943	-0.409143	0.153889	-0.468498	0.0417692	-0.272221	0.963354	-0.216327	0.535095	-0.138779	0.349414	-0.132305	0.298833	-0.229388	0.380538	-0.193181	0.342111	-0.544053	0.252121	-0.248121	0.32212
Phosphoethanolamine, PEtN	-0.0298687	0.711352	-0.0243949	0.681663	-0.0303962	0.7466	-0.0621398	0.611259	-0.19199	0.210153	-0.0660264	0.499067	0.0267467	0.678078	-0.0351509	0.711052	-0.00398741	0.83902	0.0504682	0.972461	0.134022	0.589069	-0.0163773	0.594845	0.0456193	0.984672
Hydroxylysine, HyLys	0.0792816	0.659647	-0.0788513	0.472283	0.0584394	0.821802	0.131675	0.985367	0.205436	0.475336	-0.00571429	0.621062	-0.106939	0.38864	0.0671805	0.70667	-0.111455	0.698984	-0.0884034	0.499998	0.0348139	0.631614	0.0461542	0.900275	-0.0854282	0.50762
Hydroxyproline, Hyp	0.190833	0.994861	0.232136	0.657216	0.231693	0.439683	0.0294372	0.825961	0.0561852	0.987286	0.169364	0.911434	0.204802	0.787544	0.176187	0.673349	0.10276	0.640734	0.129124	0.865583	0.00619448	0.61698	0.233461	0.86677	0.138923	0.799918
Arginosuccinate, Asa	0.126585	0.176647	-0.0631462	0.955385	0.0746998	0.152207	0.106867	0.432919	0.19148	0.132749	-0.0234574	0.79206	-0.0936329	0.865848	0.134256	0.234161	-0.0965538	0.64993	-0.00880267	0.9258	0.0699788	0.513784	0.069179	0.467405	-0.00998316	0.940765
Sarcosine, Sar	0.00691493	0.17515	-0.0783231	0.491245	-0.186363	0.440815	-0.177584	0.571794	-0.167787	0.513934	-0.123938	0.50616	-0.0492197	0.208581	-0.030685	0.100917	-0.00360308	0.829676	-0.0782233	0.948104	-0.108764	0.685716	-0.175636	0.936401	-0.0934476	0.902943
Carnosine, Car	0.404812	0.132734	0.289522	0.264108	0.244082	0.0108168	-0.0150788	0.896816	0.0875912	0.669399	0.162737	0.617293	0.227275	0.683382	0.396936	0.33444	0.038529	0.731909	0.150828	0.619739	-0.00408163	0.971659	0.235622	0.651712	0.147759	0.573737
Anserine, Ans	0.129895	0.598116	0.232123	0.204007	0.0532003	0.592709	0.0521575	0.389625	0.0214022	0.643567	0.289988	0.0647595	0.224189	0.21268	0.162466	0.646346	-0.215485	0.366365	-0.0614527	0.923058	-0.0125986	0.89597	0.0476517	0.364791	-0.061014	0.92202
β-aminoisobutyric acid, bAib	-0.235156	0.0260255	-0.0539282	0.118276	-0.0593998	0.841185	-0.0137342	0.348594	-0.0075874	0.501544	-0.0280912	0.184151	-0.0405762	0.0904107	-0.240006	0.02037	-0.15474	0.077321	-0.107803	0.20459	0.0270348	0.555514	-0.0865932	0.102525	-0.10867	0.211099
α-Aminoadipic acid, Aad	0.2159	0.178128	0.253746	0.0782751	0.372773	0.0259947	0.239147	0.0920257	0.306185	0.0146166	0.228619	0.275479	0.210756	0.288754	0.187616	0.391511	0.132497	0.11088	0.121633	0.382217	0.246002	0.100831	0.358956	0.0283215	0.12639	0.334296
α-Aminobutyric acid, Abu	-0.0605057	0.237889	0.0397138	0.526691	0.00696279	0.541315	-0.0928736	0.149195	-0.0358721	0.273969	0.0916687	0.875363	0.0378872	0.503618	-0.0957526	0.195546	-0.0786914	0.189733	-0.195582	0.100174	0.145834	0.950893	0.00566722	0.191894	-0.191601	0.104378
Ornithine, Orn	-0.399001	0.0324036	-0.436323	0.00813967	-0.295942	0.0217533	-0.233337	0.0726122	-0.213408	0.0873869	-0.332053	0.0479197	-0.405522	0.0433272	-0.426277	0.0974842	-0.172131	0.111621	-0.0851381	0.425566	-0.0262665	0.507048	-0.305165	0.0770454	-0.0780331	0.386518
Citrulline, Cit	0.178348	0.296452	0.0632924	0.634339	0.179544	0.0248611	-0.0161833	0.863731	0.140847	0.384715	0.0258824	0.937551	0.00206483	0.996637	0.151888	0.498448	0.0384329	0.83437	0.25407	0.78014	0.162641	0.825452	0.177125	0.676443	0.253932	0.739622
Homocitrulline, Hcit	0.0498932	0.242311	-0.055801	0.850455	-0.12048	0.904398	-0.101325	0.711881	-0.0259796	0.431849	-0.0765906	0.673763	-0.0821609	0.532658	0.0769766	0.150812	0.0772021	0.539996	-0.0811044	0.998047	0.0717887	0.373355	-0.120164	0.402337	-0.0863406	0.972707
1-Methylhistidine, 1MHis	0.0854282	0.24697	-0.0302055	0.680003	-0.00312125	0.76259	-0.168411	0.361503	-0.0501825	0.795234	-0.154862	0.894128	-0.0642977	0.498007	0.0897501	0.150942	0.140857	0.344668	0.12413	0.273048	0.173205	0.105632	-0.0133996	0.629051	0.120099	0.279969
3-Methylhistidine, 3MHis	0.0654243	0.550385	-0.109124	0.679724	0.0331996	0.575078	0.0691854	0.701942	0.193421	0.191059	-0.0652274	0.977587	-0.14725	0.593693	0.0682073	0.592385	-0.040395	0.670595	-0.0523382	0.675767	0.05185	0.614173	0.0259538	0.757707	-0.0500447	0.67957
Kynurenine, Kyn	0.189296	0.11209	0.0704956	0.325929	-0.049988	0.960916	-0.14224	0.794908	-0.131579	0.811679	0.0107083	0.267873	0.054886	0.197298	0.223199	0.0523535	0.101991	0.252907	0.119616	0.333207	-0.0688115	0.960047	-0.0435127	0.410711	0.112944	0.345264
Phosphoserine, PSer	0.0376213	0.498278	-0.0383107	0.872408	-0.0828632	0.903698	0.0289174	0.247958	0.0753181	0.184493	0.0543405	0.317451	-0.0522259	0.655626	0.0744557	0.423285	-0.15028	0.3799	-0.12668	0.676357	-0.0193265	0.983105	-0.0713923	0.510607	-0.13047	0.647693
Homocysteine, tHcy	0.26027	0.00892902	0.297541	0.00213719	0.591068	2.14512e-10	0.309547	0.00328304	0.381147	0.000298215	0.251092	0.0259735	0.251573	0.0565126	0.247929	0.0579147	0.482189	0.00532976	0.415222	0.00950312	0.715534	0.00125158	0.580073	0.000221235	0.419986	0.00639847
Cystathionine, Cth	0.228988	0.533861	0.287549	0.161387	0.190085	0.0506055	0.20338	0.0815773	0.195299	0.13412	0.340858	0.119838	0.269485	0.395274	0.258148	0.846416	-0.176647	0.530254	-0.0184905	0.904889	0.01761	0.875252	0.186102	0.216192	-0.0136222	0.94665
Infancy (28 d–1 y)
Items	Fat		Protein		Carbohydrate		Iron		Zinc		Calcium		Sodium		VitA		VitB1		VitB2		VitB3		VitC		VitD
	Correlation Coefficient	p-value	Correlation Coefficient	p-value	Correlation Coefficient	p-value	Correlation Coefficient	p-value	Correlation Coefficient	p-value	Correlation Coefficient	p-value	Correlation Coefficient	p-value	Correlation Coefficient	p-value	Correlation Coefficient	p-value	Correlation Coefficient	p-value	Correlation Coefficient	p-value	Correlation Coefficient	p-value	Correlation Coefficient	p-value
Essential AAs
Histidine, His	-0.171765	0.547654	-0.187131	0.367898	-0.187131	0.341074	-0.187131	0.398054	-0.187131	0.555274	0.187131	0.268175	-0.187131	0.385411	0.168115	0.299707	-0.187131	0.357185	0.00705882	0.995762	-0.187131	0.51489	-0.187131	0.357453	-0.0744778	0.796013
Lysine, Lys	-0.0896519	0.657131	-0.104826	0.474909	-0.104826	0.448657	-0.104826	0.684341	-0.104826	0.70429	0.104826	0.274578	-0.104826	0.427549	0.0690996	0.581121	-0.104826	0.608127	0.153229	0.270851	-0.104826	0.606773	-0.104826	0.40209	-0.0968547	0.790109
Threonine, Thr	-0.187035	0.13241	-0.210084	0.0920704	-0.210084	0.0781997	-0.210084	0.14955	-0.210084	0.151705	0.210084	0.0762119	-0.210084	0.10508	0.0946459	0.352643	-0.210084	0.135604	0.0904202	0.764516	-0.210084	0.168242	-0.210084	0.0756378	0.0197359	0.672818
Methionine, Met	-0.252437	0.326111	-0.268283	0.21263	-0.268283	0.172974	-0.268283	0.210867	-0.268283	0.270735	0.268283	0.107516	-0.268283	0.154785	0.120192	0.597397	-0.268283	0.152853	0.0381753	0.7831	-0.268283	0.177858	-0.268283	0.151105	-0.0715966	0.982786
Phenylalanine, Phe	0.101561	0.0851174	0.0697719	0.223479	0.0697719	0.253029	0.0697719	0.200703	0.0697719	0.103086	-0.0697719	0.391846	0.0697719	0.25831	-0.020024	0.589098	0.0697719	0.215661	0.157743	0.412219	0.0697719	0.160809	0.0697719	0.295625	-0.300168	0.132063
Leucine, Leu	0.0666987	0.198402	0.0448019	0.364756	0.0448019	0.428552	0.0448019	0.309674	0.0448019	0.178611	-0.0448019	0.527243	0.0448019	0.386749	-0.037599	0.452714	0.0448019	0.277974	0.225354	0.196131	0.0448019	0.262941	0.0448019	0.487641	-0.175222	0.478047
Isoleucine, Ile	0.0365426	0.331029	0.0147419	0.49754	0.0147419	0.604498	0.0147419	0.413908	0.0147419	0.284633	-0.0147419	0.638808	0.0147419	0.516581	0.00235294	0.6949	0.0147419	0.427218	0.267995	0.127264	0.0147419	0.35731	0.0147419	0.649734	-0.157167	0.634731
Valine, Val	0.272221	0.0115571	0.253397	0.0296759	0.253397	0.0271843	0.253397	0.0265818	0.253397	0.00746621	-0.253397	0.0431567	0.253397	0.0214285	0.0539256	0.812719	0.253397	0.0153279	0.161489	0.268855	0.253397	0.0157999	0.253397	0.0310998	-0.179448	0.689906
Tryptophan, Trp	0.0915726	0.173067	0.0763986	0.252484	0.0763986	0.35028	0.0763986	0.204654	0.0763986	0.174556	-0.0763986	0.526089	0.0763986	0.3822	-0.140168	0.30407	0.0763986	0.28535	0.176182	0.14345	0.0763986	0.213048	0.0763986	0.396863	0.0456663	0.979485
Non-essential AAs
Glycine, Gly	-0.256279	0.0532973	-0.281441	0.031181	-0.281441	0.0282515	-0.281441	0.0263985	-0.281441	0.0432369	0.281441	0.0327819	-0.281441	0.0296916	-0.0254982	0.959941	-0.281441	0.0309879	0.00292917	0.745621	-0.281441	0.0526321	-0.281441	0.01442	0.143241	0.391556
Alanine, Ala	-0.0902281	0.510056	-0.119904	0.330859	-0.119904	0.265495	-0.119904	0.45283	-0.119904	0.439053	0.119904	0.28651	-0.119904	0.333964	-0.00936375	0.943064	-0.119904	0.421232	0.194814	0.163086	-0.119904	0.467498	-0.119904	0.24996	0.0507563	0.628788
Arginine, Arg	0.0678511	0.913615	0.0689076	0.901596	0.0689076	0.886556	0.0689076	0.675058	0.0689076	0.870675	-0.0689076	0.882475	0.0689076	0.882141	0.0416327	0.761541	0.0689076	0.987901	0.0738055	0.637849	0.0689076	0.698447	0.0689076	0.816025	-0.19587	0.32182
Proline, Pro	-0.109244	0.426128	-0.13383	0.313213	-0.13383	0.247886	-0.13383	0.365645	-0.13383	0.389402	0.13383	0.198135	-0.13383	0.25101	-0.178391	0.23465	-0.13383	0.261526	0.213733	0.143483	-0.13383	0.339461	-0.13383	0.198478	0.134598	0.39292
Tyrosine, Tyr	-0.192893	0.171804	-0.219592	0.11685	-0.219592	0.0740922	-0.219592	0.132024	-0.219592	0.159697	0.219592	0.0634272	-0.219592	0.0807652	-0.0653541	0.743175	-0.219592	0.108862	0.0934934	0.540328	-0.219592	0.211403	-0.219592	0.0627867	0.0546939	0.588063
Serine, Ser	-0.273373	0.0368448	-0.298824	0.0237698	-0.298824	0.0180654	-0.298824	0.0267836	-0.298824	0.0266346	0.298824	0.0209704	-0.298824	0.0196161	-0.0856182	0.726133	-0.298824	0.0196898	0.130852	0.713539	-0.298824	0.0474335	-0.298824	0.0145997	0.143914	0.422302
Cysteine, Cys	0.0657383	0.931238	0.0586315	0.983704	0.0586315	0.754009	0.0586315	0.668514	0.0586315	0.944952	-0.0586315	0.653576	0.0586315	0.738128	-0.144394	0.426171	0.0586315	0.781479	0.00312125	0.946425	0.0586315	0.923255	0.0586315	0.725613	-0.230348	0.135123
Glutamate, Glu	-0.462185	0.00618627	-0.476303	0.00622604	-0.476303	0.00298468	-0.476303	0.00622601	-0.476303	0.00856136	0.476303	0.00513167	-0.476303	0.0065767	-0.228043	0.799615	-0.476303	0.00877835	-0.0154142	0.956153	-0.476303	0.0128441	-0.476303	0.00388278	0.290564	0.0383388
Glutamine, Gln	-0.171477	0.407979	-0.161681	0.45844	-0.161681	0.337249	-0.161681	0.341004	-0.161681	0.393444	0.161681	0.326389	-0.161681	0.287623	-0.0411525	0.813385	-0.161681	0.224178	0.00571429	0.885279	-0.161681	0.394318	-0.161681	0.321232	0.129412	0.599997
Aspartate, Asp	0.0757263	0.814836	0.0665066	0.950339	0.0665066	0.669029	0.0665066	0.839499	0.0665066	0.854504	-0.0665066	0.705602	0.0665066	0.799836	0.116927	0.170124	0.0665066	0.725967	0.120576	0.63667	0.0665066	0.968335	0.0665066	0.650735	0.227275	0.17444
Asparagine, Asn	-0.0852341	0.884802	-0.106651	0.714505	-0.106651	0.581285	-0.106651	0.729593	-0.106651	0.940445	0.106651	0.576013	-0.106651	0.69282	0.162833	0.262856	-0.106651	0.80013	0.0752461	0.661044	-0.106651	0.893471	-0.106651	0.596687	0.0354862	0.520738
Amino acid derivatives
γ-aminobutyric acid, GABA	0.15054	0.715044	0.126915	0.788718	0.126915	0.731625	0.126915	0.861322	0.126915	0.645544	-0.126915	0.759102	0.126915	0.637114	-0.00283313	0.808273	0.126915	0.536241	-0.00936375	0.765695	0.126915	0.625181	0.126915	0.809688	-0.00331333	0.50248
Taurine, Tau	-0.247827	0.0349555	-0.267515	0.0304113	-0.267515	0.0324515	-0.267515	0.061135	-0.267515	0.0506391	0.267515	0.049239	-0.267515	0.0637007	-0.00840336	0.856333	-0.267515	0.0691923	-0.0511405	0.477275	-0.267515	0.0925161	-0.267515	0.0443311	0.102041	0.263047
Ethanolamine, EtN	-0.195774	0.691974	-0.218727	0.506771	-0.218727	0.370989	-0.218727	0.532172	-0.218727	0.618172	0.218727	0.376273	-0.218727	0.489644	0.0146459	0.900144	-0.218727	0.52751	0.0359664	0.780272	-0.218727	0.552207	-0.218727	0.398648	0.0777431	0.341851
Phosphoethanolamine, PEtN	-0.217095	0.0993069	-0.233517	0.114418	-0.233517	0.0947823	-0.233517	0.106869	-0.233517	0.13233	0.233517	0.145019	-0.233517	0.131653	0.0365426	0.622572	-0.233517	0.147549	0.0616086	0.884522	-0.233517	0.170137	-0.233517	0.0899905	0.0487395	0.432138
Hydroxylysine, HyLys	-0.566345	0.000144322	-0.580368	0.000119754	-0.580368	2.27558e-05	-0.580368	3.71498e-05	-0.580368	7.07911e-05	0.580368	1.2632e-05	-0.580368	1.80132e-05	-0.0491284	0.582809	-0.580368	1.99704e-05	-0.0944629	0.61013	-0.580368	7.90106e-05	-0.580368	9.55929e-06	0.259905	0.051965
Hydroxyproline, Hyp	-0.658103	3.4578e-06	-0.677791	1.55862e-06	-0.677791	9.42925e-08	-0.677791	6.75694e-07	-0.677791	5.74404e-07	0.677791	1.21616e-07	-0.677791	7.1307e-08	-0.0565186	0.7068	-0.677791	1.82381e-07	0.025018	0.936139	-0.677791	7.07951e-07	-0.677791	5.00202e-08	0.291717	0.0912402
Arginosuccinate, Asa	-0.00926771	0.851987	-0.0382713	0.746129	-0.0382713	0.725042	-0.0382713	0.642593	-0.0382713	0.857703	0.0382713	0.863188	-0.0382713	0.73914	0.0770708	0.654904	-0.0382713	0.758067	-0.0333733	0.393528	-0.0382713	0.872084	-0.0382713	0.724897	0.0394238	0.793465
Sarcosine, Sar	0.253326	0.0495219	0.252749	0.0521422	0.252749	0.0469964	0.252749	0.0350248	0.252749	0.0342258	-0.252749	0.0785553	0.252749	0.0511401	0.0646881	0.569726	0.252749	0.0378603	0.0189694	0.748662	0.252749	0.0373608	0.252749	0.0559664	-0.0265572	0.922716
Carnosine, Car	-0.745978	6.81318e-09	-0.744538	4.45601e-09	-0.744538	4.79418e-10	-0.744538	1.60669e-09	-0.744538	1.99184e-09	0.744538	6.40295e-11	-0.744538	8.56312e-11	0.00369748	0.951275	-0.744538	2.38167e-10	-0.0890756	0.529874	-0.744538	3.26079e-10	-0.744538	1.0276e-10	0.191068	0.274015
Anserine, Ans	0.244991	0.0540899	0.254775	0.0639181	0.254775	0.0636937	0.254775	0.0934778	0.254775	0.0500864	-0.254775	0.0917966	0.254775	0.0623602	0.0150738	0.804143	0.254775	0.0646954	-0.114731	0.582591	0.254775	0.0989606	0.254775	0.0617493	-0.01496	0.838848
β-aminoisobutyric acid, bAib	0.160292	0.995434	0.144541	0.914493	0.144541	0.86791	0.144541	0.801511	0.144541	0.976536	-0.144541	0.699354	0.144541	0.766326	-0.236356	0.313544	0.144541	0.903879	0.303489	0.1407	0.144541	0.76895	0.144541	0.77396	0.139019	0.075596
α-Aminoadipic acid, Aad	-0.220936	0.117474	-0.210084	0.122558	-0.210084	0.101225	-0.210084	0.146682	-0.210084	0.224985	0.210084	0.0609841	-0.210084	0.117511	-0.103385	0.596566	-0.210084	0.187818	0.0787995	0.688144	-0.210084	0.197888	-0.210084	0.110702	0.150348	0.098084
α-Aminobutyric acid, Abu	0.286146	0.0110666	0.289988	0.0176087	0.289988	0.010888	0.289988	0.0144054	0.289988	0.00592501	-0.289988	0.0185771	0.289988	0.00907853	-0.0155102	0.651312	0.289988	0.00716713	0.13066	0.22048	0.289988	0.00974861	0.289988	0.00937242	-0.129796	0.678556
Ornithine, Orn	-0.298439	0.0613242	-0.319952	0.0386436	-0.319952	0.0276076	-0.319952	0.0413836	-0.319952	0.0383545	0.319952	0.0288996	-0.319952	0.0241671	0.00388956	0.981664	-0.319952	0.0328581	-0.0444178	0.657609	-0.319952	0.0472993	-0.319952	0.0163711	0.0817767	0.761922
Citrulline, Cit	0.0639136	0.285486	0.0487395	0.44118	0.0487395	0.430748	0.0487395	0.459352	0.0487395	0.28257	-0.0487395	0.517543	0.0487395	0.407843	0.107995	0.485702	0.0487395	0.327302	-0.125186	0.320986	0.0487395	0.290519	0.0487395	0.391491	-0.0411525	0.96416
Homocitrulline, Hcit	0.132965	0.053976	0.104634	0.145504	0.104634	0.169826	0.104634	0.12955	0.104634	0.0725984	-0.104634	0.196181	0.104634	0.118372	0.138824	0.575602	0.104634	0.0825364	0.00686675	0.547832	0.104634	0.104928	0.104634	0.150887	-0.0435534	0.882262
1-Methylhistidine, 1MHis	-0.25916	0.263021	-0.281633	0.167409	-0.281633	0.174382	-0.281633	0.130226	-0.281633	0.250639	0.281633	0.168978	-0.281633	0.176703	0.0129172	0.87382	-0.281633	0.201048	0.0227131	0.512099	-0.281633	0.205753	-0.281633	0.182715	0.0642977	0.670725
3-Methylhistidine, 3MHis	-0.16573	0.822705	-0.187149	0.538939	-0.187149	0.503852	-0.187149	0.501949	-0.187149	0.616255	0.187149	0.349649	-0.187149	0.412517	-0.150363	0.307006	-0.187149	0.575233	-0.183115	0.511374	-0.187149	0.535157	-0.187149	0.438888	0.0306872	0.500963
Kynurenine, Kyn	-0.403601	0.00854269	-0.425306	0.00346898	-0.425306	0.00237054	-0.425306	0.00419873	-0.425306	0.00471911	0.425306	0.00146931	-0.425306	0.00269814	0.126242	0.868544	-0.425306	0.00519803	-0.189244	0.136362	-0.425306	0.00808906	-0.425306	0.00264859	0.123169	0.124698
Phosphoserine, PSer	0.129293	0.813229	0.107564	0.726455	0.107564	0.938776	0.107564	0.731324	0.107564	0.739135	-0.107564	0.8551	0.107564	0.90634	-0.00164958	0.806204	0.107564	0.958719	0.112797	0.501221	0.107564	0.563019	0.107564	0.961849	0.0336173	0.900973
Homocysteine, tHcy	0.169844	0.26077	0.197023	0.195553	0.197023	0.186325	0.197023	0.144465	0.197023	0.218418	-0.197023	0.172247	0.197023	0.197851	-0.231309	0.125784	0.197023	0.213746	0.118848	0.13441	0.197023	0.26542	0.197023	0.234712	-0.106363	0.656475
Cystathionine, Cth	-0.278291	0.013335	-0.299724	0.0055459	-0.299724	0.017734	-0.299724	0.00781314	-0.299724	0.0122565	0.299724	0.0107942	-0.299724	0.0102007	0.102528	0.587706	-0.299724	0.00882827	-0.16341	0.668495	-0.299724	0.00728415	-0.299724	0.0142758	-0.0410601	0.469964
Toddler (1 y–3 y)
Items	Fat		Protein		Carbohydrate		Iron		Zinc		Calcium		Sodium		VitA		VitB1		VitB2		VitB3		VitC		VitD
	Correlation Coefficient	p-value	Correlation Coefficient	p-value	Correlation Coefficient	p-value	Correlation Coefficient	p-value	Correlation Coefficient	p-value	Correlation Coefficient	p-value	Correlation Coefficient	p-value	Correlation Coefficient	p-value	Correlation Coefficient	p-value	Correlation Coefficient	p-value	Correlation Coefficient	p-value	Correlation Coefficient	p-value	Correlation Coefficient	p-value
Essential AAs
Histidine, His	0.0211765	0.66365	0.0272269	0.609354	0.189628	0.102305	0.173782	0.446552	0.250324	0.0768089	-0.0272269	0.613959	0.0272269	0.658339	-0.0272269	0.593911	0.0272269	0.608548	0.00609844	0.759951	0.0109964	0.76108	-0.0451861	0.914171	-0.292389	0.0321612
Lysine, Lys	-0.0368307	0.662576	0.0306843	0.97389	0.241873	0.187675	0.00926771	0.87972	0.217095	0.209683	-0.0306843	0.958799	0.0306843	0.957304	-0.0306843	0.916824	0.0306843	0.978362	-0.181369	0.522697	-0.0565186	0.906659	-0.0306843	0.996725	-0.13066	0.444823
Threonine, Thr	-0.181657	0.105859	-0.097623	0.207657	0.19395	0.438223	0.0912845	0.809916	0.1297	0.156653	0.097623	0.292999	-0.097623	0.2033	0.097623	0.320474	-0.097623	0.251454	-0.0688115	0.724172	-0.00264106	0.456616	-0.0144538	0.780038	-0.07006	0.793501
Methionine, Met	0.0694838	0.887006	0.0471068	0.915933	0.247347	0.205899	-0.0459544	0.497285	0.190396	0.076762	-0.0471068	0.978284	0.0471068	0.864719	-0.0471068	0.951449	0.0471068	0.941504	-0.181753	0.342974	0.119616	0.55719	-0.158031	0.433048	-0.29018	0.115851
Phenylalanine, Phe	0.146603	0.524067	0.122785	0.52363	0.0436495	0.944965	-0.027515	0.664978	0.256279	0.109375	-0.122785	0.43624	0.122785	0.636062	-0.122785	0.550528	0.122785	0.605537	-0.208932	0.127285	0.199136	0.210377	0.0684274	0.812212	-0.233806	0.159943
Leucine, Leu	-0.15006	0.580443	-0.0967587	0.821797	0.186555	0.121933	-0.000144058	0.737977	0.282785	0.0362247	0.0967587	0.695394	-0.0967587	0.851879	0.0967587	0.670906	-0.0967587	0.862611	-0.203073	0.179682	0.0182953	0.702228	0.0141657	0.697549	-0.0892677	0.931888
Isoleucine, Ile	-0.172053	0.288026	-0.144298	0.407297	0.123649	0.268995	-0.0133013	0.893813	0.325906	0.0185417	0.144298	0.394824	-0.144298	0.442518	0.144298	0.412928	-0.144298	0.459304	-0.175222	0.28667	0.069964	0.45006	-0.044898	0.640465	-0.163121	0.944771
Valine, Val	-0.0187755	0.988072	0.044994	0.623828	0.216807	0.0769689	0.00907563	0.779488	0.303818	0.0328566	-0.044994	0.670348	0.044994	0.648825	-0.044994	0.660042	0.044994	0.627898	-0.139208	0.335292	-0.0153181	0.869023	0.00629052	0.918699	-0.222185	0.421565
Tryptophan, Trp	0.0972389	0.62319	0.137383	0.41647	0.127299	0.284137	-0.108187	0.396238	0.304394	0.0395281	-0.137383	0.430588	0.137383	0.448399	-0.137383	0.467004	0.137383	0.44397	-0.0833133	0.68093	0.119712	0.474117	-0.172149	0.259538	-0.123169	0.394803
Non-essential AAs
Glycine, Gly	0.0210804	0.954576	-0.0084994	0.871786	0.193854	0.167137	0.0710204	0.4673	0.0780312	0.62253	0.0084994	0.874837	-0.0084994	0.877757	0.0084994	0.867937	-0.0084994	0.921263	-0.0628571	0.421051	-0.0567107	0.687028	-0.0429772	0.644013	-0.178295	0.311504
Alanine, Ala	0.0669868	0.727545	0.138535	0.497389	-0.0170468	0.697687	-0.150828	0.468363	0.0752461	0.41506	-0.138535	0.376751	0.138535	0.494006	-0.138535	0.397858	0.138535	0.473656	0.0010084	0.940314	0.057575	0.780888	0.0180072	0.69071	-0.0697719	0.5233
Arginine, Arg	0.0839856	0.848573	-0.0102281	0.357697	0.197215	0.399702	-0.0278031	0.689487	0.424346	0.0073084	0.0102281	0.331659	-0.0102281	0.396879	0.0102281	0.300391	-0.0102281	0.432534	0.0787995	0.652495	-0.00773109	0.928958	-0.172917	0.0486457	-0.218727	0.110547
Proline, Pro	-0.119712	0.196479	-0.0763986	0.373431	0.00235294	0.829732	-0.0327971	0.915463	0.0896519	0.390557	0.0763986	0.471375	-0.0763986	0.361726	0.0763986	0.441678	-0.0763986	0.383499	-0.139784	0.367249	-0.0444178	0.741858	-0.0534454	0.879424	-0.180408	0.205624
Tyrosine, Tyr	0.0715966	0.873431	0.0618007	0.884714	0.237839	0.152909	-0.212197	0.0953036	0.0551741	0.576672	-0.0618007	0.640463	0.0618007	0.966064	-0.0618007	0.690453	0.0618007	0.88695	-0.147755	0.0901137	-0.0285714	0.876108	-0.0111885	0.535588	0.0229052	0.791031
Serine, Ser	-0.105018	0.314611	-0.0526771	0.445237	0.203265	0.121926	0.123361	0.409213	0.25042	0.0850448	0.0526771	0.582718	-0.0526771	0.444041	0.0526771	0.59089	-0.0526771	0.518133	-0.0884034	0.476626	0.0961825	0.360892	-0.0593037	0.487807	-0.101465	0.418434
Cysteine, Cys	0.0337575	0.615371	-0.0368307	0.976796	0.153709	0.231855	0.0504682	0.812903	0.34617	0.0116533	0.0368307	0.830286	-0.0368307	0.995285	0.0368307	0.728745	-0.0368307	0.915314	-0.0880192	0.655928	-0.0881152	0.466223	-0.0933974	0.357469	-0.0327011	0.826185
Glutamate, Glu	-0.270492	0.0311819	-0.192317	0.0909948	-0.0508523	0.48385	-0.0322209	0.71407	-0.149772	0.338716	0.192317	0.0753019	-0.192317	0.0860022	0.192317	0.075483	-0.192317	0.0915208	0.00206483	0.76807	0.0398079	0.570639	0.137863	0.696489	0.176279	0.571303
Glutamine, Gln	0.0336615	0.957618	-0.052389	0.451034	0.191837	0.187923	-0.133445	0.328955	0.359232	0.00819751	0.052389	0.562248	-0.052389	0.444355	0.052389	0.513879	-0.052389	0.618457	0.0117647	0.868555	0.00667467	0.932919	-0.161969	0.178494	-0.00878752	0.879978
Aspartate, Asp	-0.0240576	0.981718	-0.00302521	0.820823	-0.0988715	0.908146	-0.196543	0.240537	-0.248884	0.084687	0.00302521	0.78491	-0.00302521	0.928321	0.00302521	0.881208	-0.00302521	0.885715	-0.000816327	0.666921	-0.0409604	0.515125	0.301513	0.0517782	0.116543	0.273471
Asparagine, Asn	-0.0539256	0.609244	0.0513325	0.800356	-0.06497	0.855167	-0.145834	0.425624	0.112605	0.319123	-0.0513325	0.627872	0.0513325	0.97869	-0.0513325	0.625764	0.0513325	0.830913	-0.195774	0.180423	0.0640096	0.873324	0.354526	0.0108537	0.0917647	0.575909
Amino acid derivatives
γ-aminobutyric acid, GABA	-0.142953	0.605577	-0.130468	0.674829	0.000144058	0.970002	-0.112125	0.365791	-0.46497	0.00136072	0.130468	0.824273	-0.130468	0.629232	0.130468	0.793095	-0.130468	0.628294	-0.129124	0.304843	0.0852341	0.48187	0.205474	0.173074	0.0851381	0.400995
Taurine, Tau	-0.212677	0.0667414	-0.116351	0.214659	-0.00763505	0.686731	-0.0407683	0.991029	0.0442257	0.682993	0.116351	0.194312	-0.116351	0.200219	0.116351	0.142966	-0.116351	0.246235	-0.203745	0.194713	0.180024	0.40458	0.123938	0.496279	0.197407	0.336302
Ethanolamine, EtN	-0.0304922	0.918948	-0.0378872	0.999739	0.0876351	0.515128	0.278559	0.0650789	0.082449	0.364852	0.0378872	0.704925	-0.0378872	0.985681	0.0378872	0.742079	-0.0378872	0.97109	0.0717887	0.962939	-0.0796639	0.985258	0.00129652	0.848764	-0.152941	0.25669
Phosphoethanolamine, PEtN	-0.094004	0.428409	-0.0651537	0.679855	-0.110641	0.23189	-0.123239	0.319766	-0.258162	0.0878461	0.0651537	0.731137	-0.0651537	0.603917	0.0651537	0.754145	-0.0651537	0.594718	-0.240083	0.130559	0.0810214	0.308475	0.0704429	0.145875	0.183055	0.193225
Hydroxylysine, HyLys	-0.128739	0.50188	-0.141032	0.52691	0.0963745	0.685118	0.195006	0.101039	-0.105018	0.652174	0.141032	0.549557	-0.141032	0.525577	0.141032	0.530619	-0.141032	0.559298	-0.0312605	0.734653	-0.118367	0.374532	0.191357	0.105559	-0.0155102	0.710441
Hydroxyproline, Hyp	-0.396879	0.00420205	-0.411381	0.00506031	0.0720768	0.806414	0.331765	0.0515548	0.142089	0.204528	0.411381	0.00434175	-0.411381	0.00513662	0.411381	0.00553599	-0.411381	0.00402227	0.0303962	0.727174	-0.0892677	0.690207	-0.124322	0.358852	-0.184346	0.173885
Arginosuccinate, Asa	0.229907	0.429392	0.200505	0.43907	-0.0525237	0.296563	-0.0129971	0.826678	0.000146034	0.687422	-0.200505	0.425557	0.200505	0.398586	-0.200505	0.386801	0.200505	0.401188	-0.19924	0.178336	-0.0658616	0.238034	0.160005	0.0950256	0.123983	0.0944478
Sarcosine, Sar	-0.253493	0.0512699	-0.192701	0.136605	0.0256903	0.361792	-0.0161825	0.839715	-0.0440336	0.767617	0.192701	0.103792	-0.192701	0.083141	0.192701	0.123784	-0.192701	0.105965	-0.0487395	0.76495	-0.00773109	0.958014	0.00139256	0.709198	-0.0272269	0.948206
Carnosine, Car	-0.0809504	0.78328	-0.0134835	0.968593	-0.0620833	0.645398	-0.117104	0.849065	-0.179138	0.317807	0.0134835	0.866381	-0.0134835	0.88543	0.0134835	0.763747	-0.0134835	0.975705	-0.150393	0.222841	0.114832	0.556159	0.235146	0.0358527	0.21786	0.065814
Anserine, Ans	0.0418665	0.900057	0.080994	0.79632	0.0458351	0.806118	-0.148349	0.304988	0.0747895	0.579953	-0.080994	0.651538	0.080994	0.87454	-0.080994	0.591623	0.080994	0.775995	-0.236163	0.187371	0.104806	0.534361	0.0602564	0.934279	0.0211289	0.549599
β-aminoisobutyric acid, bAib	-0.194448	0.28241	-0.290112	0.0646263	0.164962	0.199084	0.180041	0.351533	0.219517	0.187117	0.290112	0.0246637	-0.290112	0.0735546	0.290112	0.0213123	-0.290112	0.0625281	-0.0461509	0.665284	-0.204245	0.183459	-0.205974	0.108356	0.0361619	0.634035
α-Aminoadipic acid, Aad	-0.138727	0.135129	-0.212293	0.0635031	0.0810084	0.324916	-0.0705402	0.83826	0.134598	0.336271	0.212293	0.0737431	-0.212293	0.0615059	0.212293	0.0928657	-0.212293	0.0527509	0.000528211	0.948797	0.202305	0.13631	-0.113854	0.26433	-0.0690036	0.64486
α-Aminobutyric acid, Abu	0.0376951	0.633037	0.0642977	0.504073	0.00965186	0.783143	0.0911885	0.703606	0.333589	0.0298126	-0.0642977	0.472678	0.0642977	0.489022	-0.0642977	0.455614	0.0642977	0.44404	0.141224	0.266559	0.0388475	0.73649	0.0261705	0.879642	-0.240816	0.0654062
Ornithine, Orn	0.0556543	0.755256	0.147179	0.418435	-0.0363505	0.648378	-0.00427371	0.935949	-0.247251	0.148795	-0.147179	0.334547	0.147179	0.443841	-0.147179	0.289827	0.147179	0.459987	-0.092437	0.698759	0.0290516	0.749962	0.223337	0.235337	0.0648739	0.619435
Citrulline, Cit	-0.02012	0.714608	0.0230972	0.671076	0.327347	0.0505182	0.0663145	0.735082	0.134982	0.731096	-0.0230972	0.568761	0.0230972	0.725002	-0.0230972	0.563711	0.0230972	0.654132	-0.0205042	0.630699	-0.10521	0.211447	-0.0708283	0.809213	0.0662185	0.76989
Homocitrulline, Hcit	-0.0328932	0.511899	0.00657863	0.801501	0.187131	0.0231618	-0.0877311	0.629104	0.256855	0.282794	-0.00657863	0.707294	0.00657863	0.686267	-0.00657863	0.65091	0.00657863	0.740337	-0.192989	0.573713	0.177335	0.353379	0.169748	0.526202	-0.00705882	0.470319
1-Methylhistidine, 1MHis	0.00753902	0.965831	-0.0687155	0.824292	0.131621	0.444506	0.0580552	0.818655	0.191357	0.202318	0.0687155	0.909171	-0.0687155	0.662291	0.0687155	0.933491	-0.0687155	0.736396	-0.0185834	0.991165	-0.0555582	0.386456	0.0887875	0.660965	-0.191068	0.0578322
3-Methylhistidine, 3MHis	0.0696446	0.402011	0.0287704	0.431958	0.376513	0.0133091	-0.0318924	0.704523	0.333429	0.0800436	-0.0287704	0.536859	0.0287704	0.460167	-0.0287704	0.573482	0.0287704	0.413924	-0.0290586	0.321107	0.00893372	0.770485	0.11585	0.929442	0.0544188	0.315494
Kynurenine, Kyn	0.0678511	0.911199	-0.00340936	0.692127	-0.11904	0.486336	-0.265018	0.146589	0.0258824	0.988243	0.00340936	0.826662	-0.00340936	0.592448	0.00340936	0.80849	-0.00340936	0.673683	-0.251285	0.0487335	0.15467	0.23231	0.0888836	0.608612	0.0303962	0.920628
Phosphoserine, PSer	0.203327	0.446794	0.104776	0.744675	0.0442016	0.250997	0.270074	0.183892	0.108856	0.866298	-0.104776	0.731659	0.104776	0.712813	-0.104776	0.630244	0.104776	0.749545	-0.122875	0.96409	-0.0321704	0.663823	0.0633469	0.706765	-0.365069	0.135549
Homocysteine, tHcy	0.0456663	0.957215	0.0578631	0.995569	0.09503	0.615313	0.236303	0.105524	0.11443	0.403199	-0.0578631	0.88861	0.0578631	0.821221	-0.0578631	0.741835	0.0578631	0.853653	0.0831212	0.657507	-0.114334	0.623613	-0.100984	0.376084	-0.0661224	0.55986
Cystathionine, Cth	0.16541	0.258919	0.0848531	0.575326	0.063425	0.268806	0.154595	0.464155	0.228987	0.112089	-0.0848531	0.575262	0.0848531	0.472328	-0.0848531	0.577971	0.0848531	0.473711	-0.0453325	0.609843	0.0464443	0.87289	0.0536207	0.991706	-0.166118	0.261726
Preschool (3 y–6 y)
Items	Fat		Protein		Carbohydrate		Iron		Zinc		Calcium		Sodium		VitA		VitB1		VitB2		VitB3		VitC		VitD
	Correlation Coefficient	p-value	Correlation Coefficient	p-value	Correlation Coefficient	p-value	Correlation Coefficient	p-value	Correlation Coefficient	p-value	Correlation Coefficient	p-value	Correlation Coefficient	p-value	Correlation Coefficient	p-value	Correlation Coefficient	p-value	Correlation Coefficient	p-value	Correlation Coefficient	p-value	Correlation Coefficient	p-value	Correlation Coefficient	p-value
Essential AAs
Histidine, His	0.152657	0.210771	0.255126	0.0967435	-0.218535	0.0894937	-0.229676	0.214395	0.0284754	0.669669	0.0135894	0.893558	-0.055078	0.995824	0.00955582	0.753127	0.23515	0.0426913	-0.255126	0.0644729	-0.255126	0.174945	-0.255126	0.0950591	0.255126	0.0209259
Lysine, Lys	0.0611299	0.470091	0.00417767	0.731761	-0.302089	0.022783	0.122209	0.268926	0.0594958	0.627513	0.0135894	0.864404	0.129796	0.498557	0.0419208	0.888079	0.0403842	0.67454	-0.00417767	0.744204	-0.00417767	0.854881	-0.00417767	0.728289	0.00417767	0.54639
Threonine, Thr	0.115777	0.38101	0.0496999	0.989081	-0.293061	0.0260687	-0.0657383	0.634614	-0.00264106	0.899059	-0.109436	0.351053	-0.0112845	0.96387	-0.0614166	0.64366	0.092437	0.435888	-0.0496999	0.913925	-0.0496999	0.876164	-0.0496999	0.988459	0.0496999	0.879717
Methionine, Met	0.028188	0.643432	-0.037503	0.773537	-0.327443	0.0324456	0.0211765	0.941362	0.0303001	0.850694	-0.0442257	0.786656	0.107515	0.364735	0.00139256	0.984134	0.0611285	0.478907	0.037503	0.799465	0.037503	0.635003	0.037503	0.756638	-0.037503	0.968058
Phenylalanine, Phe	-0.0813945	0.743925	0.0382713	0.674701	-0.123169	0.428552	0.263385	0.0723128	-0.00465786	0.998488	0.0060024	0.754647	0.0911885	0.627063	0.105114	0.376897	0.176471	0.106207	-0.0382713	0.600184	-0.0382713	0.806587	-0.0382713	0.669821	0.0382713	0.385421
Leucine, Leu	-0.108622	0.320392	-0.0263625	0.607779	-0.233902	0.0603873	0.175126	0.168839	0.0227131	0.834932	-0.00897959	0.987327	0.139112	0.184824	0.0856182	0.857323	0.0308764	0.878529	0.0263625	0.627046	0.0263625	0.460313	0.0263625	0.62244	-0.0263625	0.854194
Isoleucine, Ile	-0.00672285	0.74329	-0.248115	0.0435827	-0.153806	0.234602	0.0914766	0.487633	-0.037407	0.797482	0.0159904	0.870078	0.196927	0.115462	0.0685234	0.765611	0.156783	0.438817	0.248115	0.0495099	0.248115	0.0236849	0.248115	0.044246	-0.248115	0.11583
Valine, Val	-0.00509016	0.741287	-0.0417287	0.61591	-0.208259	0.108373	0.161969	0.167431	0.105402	0.356082	0.0570948	0.647243	0.141897	0.233695	0.0526771	0.85788	0.103866	0.496889	0.0417287	0.653158	0.0417287	0.51707	0.0417287	0.619934	-0.0417287	0.846422
Tryptophan, Trp	-0.0195923	0.782794	0.0385594	0.461141	-0.278752	0.0358623	0.0846579	0.578889	0.166963	0.277559	-0.0812005	0.502553	0.112989	0.241371	0.122689	0.30949	-0.110684	0.552272	-0.0385594	0.451907	-0.0385594	0.676806	-0.0385594	0.528378	0.0385594	0.298114
Non-essential AAs
Glycine, Gly	0.223055	0.104835	0.185402	0.46047	-0.00869148	0.523848	-0.311212	0.0290125	0.0212725	0.730379	-0.321873	0.0179591	0.010036	0.686681	0.306891	0.190089	0.21114	0.0871227	-0.185402	0.3809	-0.185402	0.514916	-0.185402	0.440929	0.185402	0.314982
Alanine, Ala	0.337295	0.0453658	0.350684	0.0100313	-0.200576	0.0983564	-0.29575	0.0481719	0.0621849	0.715328	-0.148812	0.344548	-0.0155102	0.967873	0.172245	0.167212	0.0867707	0.351847	-0.350684	0.00792424	-0.350684	0.0164765	-0.350684	0.0174277	0.350684	0.006287
Arginine, Arg	-0.130279	0.647555	0.189532	0.304241	-0.148908	0.327375	0.0545018	0.912786	-0.0889796	0.769884	-0.0411525	0.957903	-0.0461465	0.9366	0.0572869	0.744812	0.0439376	0.664509	-0.189532	0.262708	-0.189532	0.315882	-0.189532	0.2422	0.189532	0.207757
Proline, Pro	0.14723	0.117321	-0.0869628	0.519306	-0.134598	0.176397	0.0297239	0.918739	-0.0912845	0.40314	-0.101753	0.526814	0.0564226	0.947295	0.11587	0.526052	0.0619928	0.629834	0.0869628	0.584645	0.0869628	0.431396	0.0869628	0.549906	-0.0869628	0.909528
Tyrosine, Tyr	-0.111983	0.726505	0.0610324	0.510787	-0.256086	0.0409012	0.0979112	0.30606	0.0114766	0.945788	-0.0656423	0.860779	0.15563	0.384563	0.175798	0.363938	-0.042593	0.894705	-0.0610324	0.50285	-0.0610324	0.710021	-0.0610324	0.487175	0.0610324	0.364199
Serine, Ser	0.13292	0.292337	0.173493	0.23777	-0.295654	0.0306648	0.150252	0.343601	0.0331813	0.733577	-0.0776471	0.470482	-0.0583433	0.636317	-0.0621849	0.910411	0.0616086	0.375148	-0.173493	0.220432	-0.173493	0.287257	-0.173493	0.198721	0.173493	0.125692
Cysteine, Cys	-0.152801	0.27063	-0.264442	0.0451885	-0.0114766	0.827807	0.0736134	0.474705	0.0861945	0.48345	0.125858	0.418374	0.165906	0.46953	0.0912845	0.789442	-0.0707323	0.928345	0.264442	0.0458145	0.264442	0.0669513	0.264442	0.0530585	-0.264442	0.0194604
Glutamate, Glu	0.344978	0.0419718	0.30401	0.292222	-0.139784	0.895379	0.208643	0.321799	-0.0346218	0.773775	0.0604562	0.395303	0.00657863	0.544062	0.0842737	0.772927	0.0892677	0.966362	-0.30401	0.190857	-0.30401	0.367328	-0.30401	0.219404	0.30401	0.131362
Glutamine, Gln	0.110351	0.493744	0.245426	0.0982136	-0.208259	0.279549	-0.0406723	0.755825	0.380072	0.0033683	-0.183673	0.233024	0.0242497	0.563727	-0.0257863	0.76448	0.0942617	0.302703	-0.245426	0.0485582	-0.245426	0.0933802	-0.245426	0.0825232	0.245426	0.0458598
Aspartate, Asp	-0.023482	0.945673	0.426555	0.0160549	-0.195486	0.239994	0.325234	0.0704423	-0.0072509	0.842735	0.0972389	0.244932	-0.139304	0.363	0.0763025	0.873157	0.0436495	0.552001	-0.426555	0.0149392	-0.426555	0.014524	-0.426555	0.0119178	0.426555	0.0140222
Asparagine, Asn	0.0449951	0.977169	-0.117503	0.242655	-0.176567	0.314662	-0.15928	0.195032	-0.12048	0.410395	-0.10569	0.5894	0.0209844	0.840572	0.0229052	0.948205	0.246963	0.0478067	0.117503	0.225187	0.117503	0.155247	0.117503	0.197986	-0.117503	0.440609
Amino acid derivatives
γ-aminobutyric acid, GABA	0.215232	0.0980599	0.278134	0.0589349	-0.243751	0.0496764	-0.112944	0.55871	0.33595	0.0605588	0.186655	0.149785	0.111023	0.515752	-0.00686691	0.820253	-0.0723187	0.968626	-0.278134	0.0367329	-0.278134	0.0537238	-0.278134	0.0654086	0.278134	0.0296112
Taurine, Tau	0.231842	0.0430007	0.316399	0.110725	-0.0430732	0.989455	-0.0222329	0.792441	0.133637	0.417691	0.0612245	0.216987	0.0143577	0.614852	0.382665	0.0120615	0.0261705	0.303152	-0.316399	0.0508719	-0.316399	0.127097	-0.316399	0.0708446	0.316399	0.0563275
Ethanolamine, EtN	0.198612	0.373557	0.443073	0.00102517	0.0212725	0.694249	0.0466267	0.798493	0.201441	0.13106	0.0666987	0.707122	0.062377	0.93981	0.338872	0.0235328	0.13479	0.163345	-0.443073	0.000811283	-0.443073	0.00106199	-0.443073	0.00107464	0.443073	0.00145664
Phosphoethanolamine, PEtN	0.391134	0.0051929	-0.156613	0.132276	-0.184468	0.377952	0.060705	0.735806	-0.0159927	0.764113	-0.159735	0.289472	0.0140236	0.950262	0.132072	0.202063	0.232254	0.0582684	0.156613	0.266649	0.156613	0.119011	0.156613	0.2117	-0.156613	0.56828
Hydroxylysine, HyLys	-0.225264	0.188978	-0.504538	7.83027e-05	0.0690996	0.932474	0.256951	0.0907869	0.0836014	0.592568	0.0312605	0.741668	0.00552221	0.886931	-0.169844	0.112618	0.103289	0.556042	0.504538	6.47058e-05	0.504538	0.000131536	0.504538	0.000148276	-0.504538	0.000116581
Hydroxyproline, Hyp	-0.00691493	0.73771	-0.108283	0.151547	0.0562305	0.810167	-0.285954	0.0316809	0.238031	0.123444	0.110876	0.649068	0.0284754	0.512815	-0.217575	0.342756	0.0312605	0.804352	0.108283	0.157231	0.108283	0.163561	0.108283	0.189645	-0.108283	0.229166
Arginosuccinate, Asa	-0.318597	0.0627446	-0.242442	0.174586	0.15191	0.389335	0.120548	0.196634	-0.0819826	0.964256	0.0172418	0.464123	-0.102634	0.718095	0.114305	0.320652	0.11978	0.838867	0.242442	0.0626716	0.242442	0.196081	0.242442	0.109189	-0.242442	0.0382251
Sarcosine, Sar	-0.148959	0.458047	0.215654	0.106818	-0.437599	0.00229106	0.0676591	0.712696	0.0422089	0.982266	0.049988	0.495329	0.07006	0.753154	0.0336615	0.946747	-0.111453	0.580111	-0.215654	0.0856635	-0.215654	0.162556	-0.215654	0.113544	0.215654	0.0501361
Carnosine, Car	-0.154981	0.320449	-0.41051	0.0104379	0.149037	0.382484	0.0765408	0.668656	-0.105307	0.238072	-0.00480276	0.688046	0.0322543	0.876407	0.0416576	0.85033	-0.127298	0.437881	0.41051	0.00316728	0.41051	0.0134243	0.41051	0.0082194	-0.41051	0.00114125
Anserine, Ans	0.165245	0.139458	-0.0824739	0.573883	0.299151	0.0517516	0.0475811	0.670528	-0.223168	0.14892	-0.0896477	0.42658	-0.00541693	0.964248	0.106045	0.381351	0.125224	0.510294	0.0824739	0.612648	0.0824739	0.554182	0.0824739	0.606389	-0.0824739	0.751047
β-aminoisobutyric acid, bAib	0.169588	0.289723	-0.114529	0.598298	0.0433144	0.62705	-0.0689572	0.64355	-0.0428342	0.818084	-0.104108	0.552228	-0.184206	0.276169	-0.134937	0.55935	0.129511	0.300291	0.114529	0.809395	0.114529	0.729284	0.114529	0.722496	-0.114529	0.708376
α-Aminoadipic acid, Aad	-0.0322217	0.87809	-0.208643	0.147837	-0.23102	0.165525	0.222185	0.182768	0.0420168	0.634584	0.12096	0.405444	0.0860984	0.319625	-0.0113806	0.900086	0.0996399	0.563715	0.208643	0.174128	0.208643	0.110311	0.208643	0.153998	-0.208643	0.263313
α-Aminobutyric acid, Abu	-0.280823	0.0371337	0.218727	0.31992	-0.166579	0.153577	0.236783	0.0901723	0.25042	0.0402741	-0.121537	0.493242	0.00206483	0.750985	0.102521	0.616492	-0.00801921	0.958056	-0.218727	0.333383	-0.218727	0.346317	-0.218727	0.28951	0.218727	0.227727
Ornithine, Orn	0.0815866	0.612232	0.267323	0.0310404	-0.311309	0.0488458	0.153229	0.208562	-0.0253061	0.634267	-0.0794718	0.508938	-0.0347179	0.799218	0.0142617	0.582313	0.0457623	0.677127	-0.267323	0.0384987	-0.267323	0.0662573	-0.267323	0.0297823	0.267323	0.0126996
Citrulline, Cit	-0.0418738	0.597614	0.175318	0.162158	-0.0060024	0.949263	-0.289508	0.0363277	0.353661	0.0148666	-0.017623	0.849736	0.18982	0.190194	0.188956	0.141164	-0.2509	0.197621	-0.175318	0.171493	-0.175318	0.131107	-0.175318	0.221262	0.175318	0.232045
Homocitrulline, Hcit	0.140412	0.120236	-0.141513	0.487623	-0.147563	0.746081	0.182329	0.0641123	0.0568067	0.721249	0.0669868	0.633621	0.230828	0.50367	0.0415366	0.662555	-0.0493157	0.799146	0.141513	0.605461	0.141513	0.454384	0.141513	0.547463	-0.141513	0.806693
1-Methylhistidine, 1MHis	-0.00821148	0.989773	0.195006	0.278276	0.263097	0.0847052	-0.135942	0.390369	0.268091	0.0246816	0.256375	0.0538373	0.206146	0.0900748	0.123169	0.580018	-0.121056	0.4422	-0.195006	0.19003	-0.195006	0.199524	-0.195006	0.253552	0.195006	0.226061
3-Methylhistidine, 3MHis	0.00888377	0.707977	-0.00552221	0.744887	0.180408	0.445786	-0.247731	0.0233774	-0.155918	0.546955	-0.0336615	0.65111	-0.294982	0.0217314	0.0964706	0.904541	0.146507	0.307735	0.00552221	0.701916	0.00552221	0.73685	0.00552221	0.665511	-0.00552221	0.784932
Kynurenine, Kyn	0.07684	0.505121	0.212938	0.502863	0.200067	0.146892	-0.0384671	0.840183	-0.116986	0.524588	-0.0529222	0.455026	0.00288143	0.817628	0.419392	0.00900609	0.124526	0.199925	-0.212938	0.427278	-0.212938	0.463637	-0.212938	0.482562	0.212938	0.435324
Phosphoserine, PSer	-0.146478	0.132603	0.288818	0.171478	0.223401	0.0399475	-0.0282817	0.474949	-0.0332987	0.595802	0.401847	0.0122122	0.155377	0.21367	0.129752	0.586377	-0.198415	0.0700878	-0.288818	0.221873	-0.288818	0.109386	-0.288818	0.187827	0.288818	0.497557
Homocysteine, tHcy	-0.304257	0.0214838	-0.141128	0.261061	0.0830252	0.468418	0.358655	0.0229569	0.186459	0.276229	-0.047587	0.827791	-0.0717887	0.835522	-0.16994	0.174508	-0.184538	0.178034	0.141128	0.232161	0.141128	0.327877	0.141128	0.227542	-0.141128	0.196826
Cystathionine, Cth	-0.138024	0.384615	-0.298885	0.0506562	-0.11032	0.588514	0.285227	0.0634316	-0.156728	0.211336	0.243436	0.105755	-0.204194	0.159815	-0.0159181	0.991772	0.196451	0.422761	0.298885	0.0206476	0.298885	0.0633399	0.298885	0.0292196	-0.298885	0.00991657
Child (6 y–12 y)
Items	Fat		Protein		Carbohydrate		Iron		Zinc		Calcium		Sodium		VitA		VitB1		VitB2		VitB3		VitC		VitD
	Correlation Coefficient	p-value	Correlation Coefficient	p-value	Correlation Coefficient	p-value	Correlation Coefficient	p-value	Correlation Coefficient	p-value	Correlation Coefficient	p-value	Correlation Coefficient	p-value	Correlation Coefficient	p-value	Correlation Coefficient	p-value	Correlation Coefficient	p-value	Correlation Coefficient	p-value	Correlation Coefficient	p-value	Correlation Coefficient	p-value
Essential AAs
Histidine, His	-0.0740936	0.517096	-0.369892	0.00463646	0.0337575	0.939906	-0.0635294	0.402264	0.000144058	0.636789	0.0280912	0.836746	-0.065066	0.576412	0.0278031	0.884549	-0.137287	0.129148	-0.178103	0.135216	-0.0298199	0.950785	-0.155918	0.175888	0.111933	0.392357
Lysine, Lys	-0.0776471	0.582975	0.158607	0.359254	-0.228139	0.0837632	-0.266747	0.0752095	0.347515	0.00605352	0.210372	0.0778145	-0.283649	0.0440846	-4.80192e-05	0.932612	-0.0880192	0.6411	0.0482593	0.830883	-0.00187275	0.972824	0.277791	0.0821322	0.273565	0.112536
Threonine, Thr	0.0555582	0.894115	0.182617	0.149173	-0.422521	0.00173659	-0.0980072	0.799415	0.151116	0.382511	0.178679	0.127994	-0.267419	0.0845861	0.0321248	0.836236	-0.0103241	0.73454	-0.140936	0.440666	-0.119904	0.314766	0.20605	0.196976	0.192221	0.0648024
Methionine, Met	0.0205042	0.624121	0.173878	0.210846	-0.283745	0.0241257	-0.196447	0.14016	0.00244898	0.475191	0.207875	0.0697605	-0.172149	0.321897	-0.11443	0.506525	-0.0305882	0.367885	0.037599	0.748351	-0.133253	0.361052	0.269916	0.110744	0.168307	0.144326
Phenylalanine, Phe	-0.154382	0.129213	-0.217287	0.101498	-0.137767	0.314003	-0.203361	0.17306	0.0408643	0.588444	0.0940696	0.400814	-0.0434574	0.731198	0.108956	0.690714	-0.16437	0.374614	-0.0856182	0.409221	0.0962785	0.335698	0.142281	0.313302	0.057575	0.529672
Leucine, Leu	-0.099928	0.156652	0.122017	0.311184	-0.267995	0.0477748	-0.247443	0.0795998	0.188283	0.166605	0.248499	0.0532374	-0.244562	0.281513	-0.00417767	0.70257	-0.113469	0.483727	0.0737095	0.480861	0.0133974	0.576454	0.342809	0.0241794	0.290084	0.0269498
Isoleucine, Ile	-0.110108	0.225595	0.0816807	0.434507	-0.05988	0.325011	-0.120576	0.366252	0.266747	0.0590204	0.175222	0.0553995	-0.150636	0.254904	0.0470108	0.971654	-0.0515246	0.622667	0.075054	0.805175	-0.00993998	0.978194	0.373541	0.0128652	0.301128	0.0149065
Valine, Val	-0.0319328	0.405152	0.025114	0.583082	-0.172725	0.156058	-0.141801	0.19457	0.311693	0.0297023	0.168595	0.134186	-0.293445	0.112093	0.142665	0.648667	-0.234766	0.330101	0.0397119	0.738965	-0.0655462	0.714905	0.285474	0.0442052	0.296711	0.0232398
Tryptophan, Trp	-0.197695	0.172703	-0.37066	0.0199959	-0.141128	0.164328	0.0763025	0.538266	-0.156879	0.337832	-0.0647779	0.508199	0.202209	0.149169	0.0459544	0.763813	-0.232173	0.0725296	-0.292869	0.0152223	-0.202785	0.308881	0.0157023	0.999922	0.165906	0.396417
Non-essential AAs	0.295174	0.0130946	0.0183914	0.754761	-0.327731	0.0210836	0.0887875	0.435266	-0.172821	0.229606	0.121152	0.342435	0.060072	0.718859	-0.184154	0.337131	0.174454	0.0649316	-0.0944538	0.67206	0.0153181	0.923434	-0.0501801	0.920994	0.0271309	0.61334
Glycine, Gly	0.295174	0.0130946	0.0183914	0.754761	-0.327731	0.0210836	0.0887875	0.435266	-0.172821	0.229606	0.121152	0.342435	0.060072	0.718859	-0.184154	0.337131	0.174454	0.0649316	-0.0944538	0.67206	0.0153181	0.923434	-0.0501801	0.920994	0.0271309	0.61334
Alanine, Ala	-0.0097479	0.454305	0.0142617	0.505311	-0.101849	0.669418	-0.157359	0.330372	-0.07006	0.61669	-0.0611285	0.39917	-0.0209844	0.609717	-0.00561825	0.983727	-0.290564	0.0319123	-0.16485	0.203291	-0.161969	0.261054	-0.209028	0.107929	0.0109964	0.799381
Arginine, Arg	0.108764	0.350735	-0.0860984	0.114718	-0.0343337	0.891051	-0.257239	0.0689158	0.0820648	0.294593	0.0668908	0.72054	-0.182137	0.411726	-0.0194478	0.680082	-0.032413	0.500927	-0.0677551	0.429042	0.143818	0.150464	-0.147851	0.195098	-0.123361	0.693478
Proline, Pro	-0.191837	0.500569	0.128259	0.219861	-0.0123409	0.924963	-0.102137	0.654605	-0.112509	0.427977	0.226315	0.202449	-0.113181	0.439811	-0.0189676	0.692999	-0.135558	0.227873	0.156495	0.388249	-0.11952	0.320822	0.145834	0.331795	0.194718	0.292653
Tyrosine, Tyr	-0.159952	0.191016	-0.0622809	0.985152	-0.172341	0.0946686	-0.0553661	0.579414	-0.127875	0.558994	0.151693	0.299544	-0.152365	0.426096	0.0189676	0.944819	-0.189628	0.197177	-0.11587	0.307889	-0.0711164	0.553649	0.112221	0.490255	0.212389	0.116795
Serine, Ser	0.0139736	0.972085	-0.382185	0.0161192	-0.194718	0.0635842	-0.134502	0.489666	0.0912845	0.627018	0.133637	0.213752	-0.0741897	0.575753	0.134886	0.647499	-0.133733	0.353734	-0.228427	0.110971	-0.101176	0.505595	0.0203121	0.79678	0.170708	0.217655
Cysteine, Cys	0.122401	0.310224	0.166387	0.227459	0.0227131	0.928034	-0.0884994	0.55004	0.320624	0.0279893	0.0889796	0.503464	-0.0312605	0.840223	-0.0672749	0.666127	-0.0715006	0.825436	0.0819688	0.632416	-0.0378872	0.656299	0.0546939	0.613696	-0.0428812	0.571773
Glutamate, Glu	0.037503	0.744632	-0.168019	0.381662	-0.197503	0.227147	-0.18473	0.166657	0.113181	0.338458	0.0828331	0.708828	-0.182329	0.368801	0.0981032	0.896991	-0.266459	0.0774864	-0.142185	0.714594	0.060072	0.457849	0.0106122	0.912888	0.0741897	0.213121
Glutamine, Gln	0.283745	0.115112	0.271837	0.0427643	-0.215654	0.0775933	-0.0413445	0.985259	0.175414	0.13516	0.231885	0.130885	0.0789916	0.760781	0.0336615	0.970071	0.000720288	0.874961	-0.0223289	0.872982	-0.0452821	0.972346	0.0361585	0.810905	-0.0536375	0.968754
Aspartate, Asp	0.0264586	0.86807	-0.234958	0.0404533	-0.0692917	0.823013	-0.136327	0.551799	-0.0014886	0.819249	0.128163	0.450544	-0.035102	0.595076	0.0776471	0.806187	-0.0576711	0.950335	-0.120288	0.184482	0.0242497	0.696481	-0.0132053	0.795859	-0.07006	0.787086
Asparagine, Asn	0.0137815	0.929015	-0.333109	0.0283771	-0.143625	0.203877	-0.151405	0.246127	0.0192557	0.455802	0.0327971	0.357628	0.0147419	0.830309	0.18982	0.272979	-0.185978	0.200437	-0.137191	0.20522	-0.00110444	0.992836	-0.00206483	0.913808	0.23102	0.231101
Amino acid derivatives
γ-aminobutyric acid, GABA	0.151327	0.250456	-0.536055	0.000130374	0.0509545	0.651042	0.111466	0.916508	-0.113147	0.307193	-0.0809701	0.483252	0.0344339	0.744907	0.127218	0.531011	0.0237724	0.882591	-0.338432	0.0660125	-0.00922079	0.699725	-0.332237	0.0293285	-0.168856	0.0667365
Taurine, Tau	-0.102617	0.667248	-0.195678	0.0303434	-0.0843697	0.980869	-0.23054	0.10366	-0.0639136	0.908926	0.0129172	0.972254	0.0282833	0.905618	-0.00744298	0.871622	-0.136615	0.339481	-0.141032	0.304087	-0.0333733	0.664657	-0.103481	0.247246	0.0883073	0.559754
Ethanolamine, EtN	0.0753421	0.872591	-0.140456	0.44468	-0.269244	0.0416161	-0.0653541	0.701404	-0.00360144	0.958661	-0.000336134	0.841339	-0.0387515	0.821141	0.108571	0.326558	-0.15611	0.274366	-0.270108	0.176938	-0.181561	0.155943	-0.11539	0.403695	0.0131092	0.753163
Phosphoethanolamine, PEtN	0.23944	0.0780492	-0.0474094	0.86314	-0.161954	0.232543	-0.0657189	0.331488	-0.0853955	0.384328	0.00073238	0.973015	-0.0303205	0.769909	0.106635	0.601898	0.120989	0.283728	-0.108881	0.654685	-0.00786088	0.602095	-0.284554	0.0194821	-0.299544	0.0310312
Hydroxylysine, HyLys	0.00388956	0.456528	0.214694	0.183687	0.0072509	0.696784	-0.169556	0.148876	0.279904	0.0549769	0.160624	0.360148	-0.0933013	0.548557	0.0732293	0.827767	-0.0157023	0.954793	0.110492	0.424028	0.0580552	0.284028	-0.027515	0.652615	0.0447059	0.721633
Hydroxyproline, Hyp	0.0294358	0.633488	0.340888	0.0326857	-0.0643938	0.543259	-0.0238655	0.942707	0.181369	0.0875132	0.127875	0.642722	0.0409604	0.797957	0.140072	0.297924	0.125858	0.341551	0.0481633	0.97104	-0.251477	0.182425	0.0188715	0.853664	-0.137095	0.572477
Arginosuccinate, Asa	0.0359768	0.730856	-0.013017	0.661832	-0.198809	0.185988	-0.383208	0.0493008	0.304578	0.00734011	0.28133	0.0712323	-0.330419	0.0299089	0.0579759	0.466981	-0.0300207	0.347623	-0.181277	0.547007	0.19194	0.264253	0.0807916	0.94903	-0.0362169	0.868407
Sarcosine, Sar	0.131912	0.319042	-0.149679	0.304664	-0.0626186	0.610425	0.0911907	0.209778	-0.0957046	0.350912	0.114913	0.393076	-0.247881	0.0444452	0.0402891	0.69679	-0.0594972	0.882846	-0.190401	0.138737	-0.0792336	0.383636	0.259118	0.197505	0.0582487	0.667524
Carnosine, Car	-0.14683	0.221956	-0.240058	0.204145	0.0180788	0.59269	-0.0311738	0.963957	0.20649	0.517676	-0.0759312	0.401479	-0.218314	0.405642	0.210643	0.290956	-0.147318	0.437689	-0.102072	0.779371	0.0233559	0.351521	-0.0214992	0.846184	0.254716	0.0727496
Anserine, Ans	0.0115585	0.858675	-0.492906	0.000781968	0.097708	0.951899	0.0978107	0.61173	-0.0115585	0.865896	-0.204714	0.106754	-0.0707895	0.72088	0.0725875	0.25723	-0.285624	0.0279622	-0.14461	0.319732	-0.0212677	0.984938	-0.281154	0.102406	0.139832	0.220109
β-aminoisobutyric acid, bAib	-0.0225696	0.94166	0.0742395	0.797963	-0.187471	0.380388	-0.0193522	0.816288	0.0493649	0.667353	-0.150496	0.179687	-0.282936	0.10799	0.163029	0.275415	0.00950803	0.962291	-0.0646834	0.923669	0.130039	0.531938	-0.220077	0.0399407	-0.0941199	0.387614
α-Aminoadipic acid, Aad	-0.0181993	0.785033	0.0488355	0.513124	-0.0823529	0.550765	-0.209508	0.0648591	0.157551	0.359272	0.141897	0.377327	-0.221897	0.179196	-0.0389436	0.645189	-0.0266507	0.940475	0.0830252	0.821821	0.0352941	0.663251	0.206723	0.180408	0.267803	0.0620824
α-Aminobutyric acid, Abu	-0.0809124	0.564365	0.0846579	0.4486	-0.207683	0.245798	-0.231501	0.297673	0.375654	0.0160423	0.329844	0.0439428	-0.193854	0.257648	-0.0958944	0.579469	-0.29623	0.107455	-0.0593998	0.811244	-0.019928	0.409993	0.227179	0.0549385	0.284802	0.0379113
Ornithine, Orn	-0.124322	0.217696	-0.00129652	0.66819	-0.31006	0.0591457	0.190396	0.073934	0.0676591	0.907833	0.170996	0.355558	-0.1103	0.315229	0.293541	0.157146	-0.0696759	0.63165	-0.207299	0.194404	-0.186843	0.198728	0.305162	0.075556	0.0795678	0.677306
Citrulline, Cit	0.266459	0.198524	-0.350108	0.0821087	-0.112509	0.724352	0.158031	0.712427	-0.0488355	0.936304	-0.0620888	0.670459	-0.316591	0.0133651	-0.0115726	0.611731	0.167155	0.478509	-0.218535	0.37816	-0.0254982	0.565363	-0.191741	0.386569	-0.144202	0.319201
Homocitrulline, Hcit	-0.23156	0.21923	-0.064637	0.848298	0.0658855	0.742743	0.0274203	0.735492	0.105407	0.435984	-0.0621398	0.854916	-0.154485	0.46568	-0.0195448	0.908442	-0.0192566	0.70091	0.137149	0.218636	-0.126777	0.322088	0.0703995	0.888231	0.2233	0.348681
1-Methylhistidine, 1MHis	0.028332	0.665768	-0.0651156	0.563309	0.0698216	0.789167	-0.138443	0.256393	0.149391	0.142505	0.037648	0.575162	-0.0767846	0.415337	0.201349	0.242034	0.120579	0.605412	-0.0955125	0.262211	0.061322	0.788388	-0.102812	0.372629	-0.0056664	0.93179
3-Methylhistidine, 3MHis	0.109532	0.400659	-0.0343337	0.738242	-0.0196399	0.637812	-0.0194478	0.943024	0.131525	0.323995	0.183481	0.33053	-0.137479	0.489262	0.269436	0.0532268	-0.0928211	0.385217	0.099928	0.143556	0.0335654	0.791677	-0.0357743	0.941106	-0.290468	0.0402621
Kynurenine, Kyn	0.127107	0.420682	-0.401585	0.00835283	-0.0531573	0.8538	0.0097479	0.81294	0.0440336	0.57288	-0.119424	0.316429	0.0580552	0.706668	0.168595	0.309628	-0.0222329	0.910758	-0.325714	0.0367918	-0.113661	0.281923	0.000720288	0.899455	-0.0357743	0.816582
Phosphoserine, PSer	-0.0353769	0.682813	-0.0201772	0.863665	-0.0865959	0.363979	-0.0254757	0.857754	0.144826	0.411129	0.0944634	0.597657	0.0373572	0.113002	0.21847	0.258139	-0.000107041	0.467537	-0.0177687	0.494572	0.152158	0.424871	0.120902	0.336908	0.0733228	0.848229
Homocysteine, tHcy	-0.012437	0.886491	0.31515	0.011104	-0.188187	0.173609	-0.0628571	0.729369	0.213253	0.0926405	0.194526	0.185668	-0.183193	0.412718	-0.0323169	0.8912	-0.0431693	0.861527	0.163217	0.306833	-0.0722689	0.34495	0.257527	0.0642529	-0.0701561	0.475899
Cystathionine, Cth	-0.15446	0.239192	-0.27918	0.051444	-0.0198419	0.700441	0.034255	0.690507	-0.149031	0.368068	0.0141248	0.931607	-0.134714	0.308336	0.218069	0.461002	-0.0892167	0.265898	-0.228975	0.17538	0.0193615	0.531034	0.0393956	0.723328	0.333998	0.00905235
0–12 years
Items	Fat		Protein		Carbohydrate		Iron		Zinc		Calcium		Sodium		VitA		VitB1		VitB2		VitB3		VitC		VitD
	Correlation Coefficient	p-value	Correlation Coefficient	p-value	Correlation Coefficient	p-value	Correlation Coefficient	p-value	Correlation Coefficient	p-value	Correlation Coefficient	p-value	Correlation Coefficient	p-value	Correlation Coefficient	p-value	Correlation Coefficient	p-value	Correlation Coefficient	p-value	Correlation Coefficient	p-value	Correlation Coefficient	p-value	Correlation Coefficient	p-value
Essential AAs
Histidine, His	0.630125	8.29403e-23	0.704281	1.31051e-34	0.752008	1.53193e-41	0.664814	7.54038e-30	0.74762	1.01029e-38	0.0467846	0.842009	0.775767	1.99124e-57	-0.598882	1.53941e-21	0.634223	1.70762e-31	-0.0776349	0.0660486	0.645744	2.37049e-32	-0.382651	4.37302e-10	0.325889	9.59265e-14
Lysine, Lys	0.341072	2.64806e-06	0.436143	2.05824e-11	0.428544	2.45348e-10	0.358431	4.13985e-08	0.459876	2.0952e-12	0.000769164	0.556121	0.475809	3.18864e-17	-0.429266	1.22183e-10	0.363233	3.70917e-09	-0.0625965	0.343082	0.404277	6.51009e-12	-0.296822	7.21987e-05	0.235529	9.59583e-08
Threonine, Thr	-0.405943	7.48954e-12	-0.378233	8.13357e-09	-0.39844	2.40187e-13	-0.419059	1.6313e-11	-0.342901	8.67429e-06	-0.22567	0.00014049	-0.343557	2.40801e-06	0.142237	0.0199084	-0.283881	4.05576e-06	-0.333364	3.05825e-07	-0.379314	1.02235e-10	-0.0671689	0.853249	-0.0287882	0.738758
Methionine, Met	0.485013	4.8436e-12	0.549482	6.52613e-15	0.539893	1.70323e-15	0.476447	7.9235e-12	0.542049	4.99894e-13	0.116019	0.28059	0.588323	2.71346e-20	-0.519464	5.2784e-14	0.38754	2.32062e-10	0.118816	0.111578	0.54609	8.43796e-19	-0.37916	8.09515e-08	0.207704	8.95682e-06
Phenylalanine, Phe	0.615542	5.23146e-22	0.681843	3.90704e-34	0.700812	8.03189e-39	0.66277	1.82716e-32	0.72377	5.66472e-38	0.0781541	0.144566	0.730438	1.13876e-45	-0.490993	1.10963e-13	0.652039	1.69851e-32	-0.027721	0.569982	0.634877	1.91966e-32	-0.189901	0.00284005	0.287588	8.19135e-09
Leucine, Leu	0.441639	3.4557e-08	0.513994	2.52561e-14	0.506968	1.44112e-14	0.494898	1.29017e-12	0.545436	3.62787e-14	0.116363	0.198494	0.539575	4.90303e-18	-0.36632	3.15852e-07	0.439608	2.87735e-11	0.0685486	0.20765	0.50994	1.23831e-17	-0.129122	0.203449	0.244533	6.95648e-06
Isoleucine, Ile	0.350266	2.00809e-06	0.407123	5.17306e-10	0.433656	1.45444e-11	0.405945	2.09858e-09	0.465961	1.26805e-11	0.10816	0.211631	0.458898	2.08106e-14	-0.292327	1.55304e-05	0.378522	3.32027e-09	0.0679618	0.0609281	0.429792	2.36544e-15	-0.092137	0.485354	0.19786	0.0011881
Valine, Val	0.676677	2.02989e-26	0.747185	6.69595e-39	0.75521	1.15529e-43	0.730087	6.28535e-36	0.783693	2.0787e-40	0.139654	0.0240821	0.776973	8.614e-47	-0.501211	5.57966e-14	0.670853	5.72876e-32	0.101719	0.141702	0.707986	5.72926e-38	-0.165134	0.0110366	0.332606	1.30626e-09
Tryptophan, Trp	0.622782	3.00923e-20	0.678893	6.8698e-27	0.706704	2.36713e-32	0.647709	1.30226e-26	0.723018	1.75927e-28	0.0130136	0.807037	0.765806	2.75048e-45	-0.616146	7.10317e-20	0.590808	2.89664e-23	0.0159965	0.69143	0.653569	1.1301e-29	-0.369099	8.28622e-09	0.324026	1.01267e-10
Non-essential AAs
Glycine, Gly	-0.0851539	0.250905	-0.0748025	0.732335	-0.0789904	0.130766	-0.111163	0.160161	-0.0419604	0.736048	-0.220946	0.000573813	-0.029896	0.453392	-0.0472558	0.237705	0.0302636	0.49364	-0.405584	5.878e-09	-0.165558	0.039475	-0.138283	0.0747102	0.0595905	0.124515
Alanine, Ala	0.265305	0.000217088	0.346081	4.57267e-09	0.353611	2.05264e-07	0.251337	0.00014104	0.372826	2.65176e-10	-0.175681	0.000794135	0.405869	2.44401e-15	-0.406799	2.07026e-10	0.374301	2.90613e-09	-0.326237	9.73493e-08	0.229557	5.54897e-05	-0.356717	2.7432e-09	0.275545	1.50553e-10
Arginine, Arg	0.66804	1.12031e-28	0.731148	2.40766e-33	0.77112	1.37701e-43	0.697483	5.04262e-33	0.778327	7.01187e-41	0.110077	0.0663075	0.777071	2.41793e-47	-0.592572	1.47197e-16	0.61183	9.73031e-28	0.0575207	0.949622	0.66227	4.9397e-32	-0.419598	7.46104e-10	0.285951	5.36906e-09
Proline, Pro	0.000180099	0.369362	0.0740418	0.00992536	0.103219	0.0426651	0.0567243	0.128237	0.119052	0.00325344	-0.0867489	0.0594001	0.138399	0.000102239	-0.180293	0.000214199	0.104359	0.0256	-0.211549	0.000705799	0.0305296	0.187706	-0.152913	0.00358545	0.111592	0.00474339
Tyrosine, Tyr	-0.256536	1.99361e-05	-0.192243	0.0174456	-0.199594	0.000558842	-0.251092	0.000446937	-0.178956	0.0499994	-0.203029	0.00094266	-0.129874	0.306471	-0.0185536	0.85237	-0.127889	0.0208353	-0.306025	3.90713e-07	-0.211082	0.00269714	-0.0831847	0.310216	0.0654661	0.136734
Serine, Ser	-0.178224	0.000304405	-0.149562	0.0312132	-0.109023	0.00506365	-0.137249	0.0159662	-0.0564727	0.792213	-0.179512	0.00197588	-0.0664381	0.713018	-0.0413221	0.865022	-0.03789	0.180291	-0.465691	4.35989e-12	-0.186089	0.0024452	-0.1206	0.174723	0.0960315	0.122017
Cysteine, Cys	0.460449	7.09758e-20	0.498278	1.17295e-15	0.522176	7.74395e-18	0.507053	8.59821e-17	0.569391	6.21249e-22	0.210611	0.000247406	0.514903	2.44504e-14	-0.39034	6.33982e-08	0.405888	8.08897e-13	0.142414	0.1388	0.35863	4.07028e-08	-0.263986	3.00707e-05	0.102058	0.271943
Glutamate, Glu	-0.712463	1.14985e-38	-0.797048	8.15168e-36	-0.812046	8.64989e-47	-0.760503	5.03601e-38	-0.797429	6.30638e-28	-0.107697	0.000601185	-0.822141	7.39228e-36	0.574734	1.38872e-15	-0.700388	3.57519e-26	-0.190604	7.32634e-06	-0.733181	2.1068e-38	0.235776	9.63254e-06	-0.279066	5.37793e-05
Glutamine, Gln	0.338247	1.31939e-08	0.372188	6.05081e-09	0.360394	7.75096e-09	0.299361	5.19565e-07	0.415115	4.5105e-10	0.0192353	0.521071	0.387918	1.65321e-10	-0.358517	1.71192e-07	0.259317	6.30503e-06	-0.0260898	0.852953	0.309092	1.23545e-07	-0.322444	8.36805e-08	0.18695	0.000150319
Aspartate, Asp	-0.237709	5.51481e-06	-0.29284	2.34023e-07	-0.290885	4.9905e-08	-0.257191	3.67439e-07	-0.265535	1.61898e-06	-0.0135404	0.729061	-0.296381	3.1183e-08	0.242909	4.89343e-05	-0.200815	2.29484e-05	-0.173424	0.105799	-0.330909	5.04242e-09	0.0796153	0.0178177	-0.0141948	0.130196
Asparagine, Asn	-0.353259	9.71471e-08	-0.414888	2.25705e-07	-0.376668	5.22455e-08	-0.432144	1.6873e-09	-0.373131	3.76302e-05	-0.223908	0.000310611	-0.341145	0.000407432	0.201745	0.0308519	-0.26312	0.00045245	-0.180893	0.0169091	-0.283806	0.000308918	0.129512	0.0580477	-0.0714662	0.46186
Amino acid derivatives
γ-aminobutyric acid, GABA	-0.662483	3.76406e-34	-0.794774	4.6279e-42	-0.806514	2.30406e-48	-0.76076	1.10243e-41	-0.841757	1.63835e-41	-0.105572	0.0140767	-0.82716	5.34214e-49	0.630759	4.90179e-20	-0.704997	5.41136e-31	-0.0139867	0.0977858	-0.622503	5.61038e-33	0.386141	8.59717e-09	-0.320438	2.80694e-07
Taurine, Tau	-0.552582	1.56768e-14	-0.601172	3.06859e-21	-0.570025	8.89557e-22	-0.58272	4.41657e-19	-0.550511	1.02381e-13	-0.127123	0.129348	-0.575689	5.86965e-18	0.335559	3.39114e-05	-0.517192	1.40486e-16	-0.276114	8.71017e-05	-0.599187	1.0981e-21	-0.046133	0.26709	-0.162528	0.0213519
Ethanolamine, EtN	-0.251527	3.06838e-16	-0.217203	9.8786e-11	-0.222903	5.5061e-15	-0.219059	4.8886e-13	-0.165004	1.0403e-07	-0.243036	5.9041e-05	-0.182774	3.73993e-09	0.154955	1.25363e-06	-0.0475551	1.55313e-07	-0.527068	7.9069e-10	-0.322149	4.97998e-15	0.0588183	0.0014637	0.0561475	0.0687847
Phosphoethanolamine, PEtN	-0.708658	1.71367e-45	-0.813044	8.68474e-56	-0.836174	2.21941e-73	-0.80999	1.10536e-57	-0.867003	1.26179e-48	-0.196738	0.0010169	-0.839049	4.68079e-62	0.562104	5.67582e-18	-0.707221	2.2125e-41	-0.085624	0.0033891	-0.674198	7.47724e-52	0.2874	4.48864e-05	-0.325881	2.82534e-08
Hydroxylysine, HyLys	-0.672315	1.32994e-27	-0.744985	7.62122e-37	-0.743877	1.08841e-43	-0.686664	7.26635e-33	-0.747408	2.52387e-32	-0.0179028	0.17596	-0.781981	3.5147e-42	0.516286	8.1218e-11	-0.722536	1.6411e-33	0.0632816	0.400358	-0.653646	3.51797e-34	0.208951	0.0333731	-0.380894	1.80667e-08
Hydroxyproline, Hyp	-0.584125	1.70421e-20	-0.561178	1.1678e-20	-0.553808	4.35549e-29	-0.568346	5.98813e-23	-0.513965	3.96188e-14	-0.0949206	0.0346439	-0.538422	4.50806e-19	0.274132	0.000290864	-0.516174	1.63044e-19	-0.297176	2.25745e-05	-0.638517	3.71262e-28	-0.117495	0.139843	-0.212763	0.000454613
Arginosuccinate, Asa	-0.286599	1.21034e-11	-0.345028	1.4827e-18	-0.370292	2.88324e-21	-0.377886	4.65106e-18	-0.368759	8.41564e-18	-0.10416	0.0419556	-0.367047	1.01778e-19	0.109721	0.0001135	-0.351084	6.33837e-16	0.0258976	0.592953	-0.292598	6.02937e-18	-0.0243091	0.437131	-0.162	0.000101126
Sarcosine, Sar	0.0977851	0.257186	0.0728716	0.688578	0.0711478	0.302608	0.0818336	0.400357	0.0796394	0.628566	-0.012155	0.9665	0.103399	0.324155	-0.0315566	0.908957	0.0520075	0.738692	-0.0766986	0.233438	0.108209	0.315031	-0.0617539	0.355659	0.0930044	0.0316895
Carnosine, Car	-0.715428	3.94772e-26	-0.771697	8.9551e-29	-0.735057	2.27327e-37	-0.736902	7.70376e-29	-0.763327	6.7626e-25	-0.152163	0.147417	-0.744119	2.24034e-27	0.421094	3.52498e-05	-0.692833	3.91081e-28	-0.0782776	0.0119366	-0.652181	2.16687e-29	0.107129	0.386015	-0.287312	8.10847e-05
Anserine, Ans	0.0585435	0.000179359	-0.0162823	9.11132e-06	0.0310593	1.05269e-05	-0.00247812	7.69574e-06	0.00212529	1.04707e-05	-0.109508	0.578817	0.029962	3.11796e-07	0.00933458	9.87779e-05	0.0194189	4.71278e-05	-0.0439514	0.874327	0.0763973	0.000441974	0.0503286	0.000316918	0.0350109	0.0319108
β-aminoisobutyric acid, bAib	-0.00871913	0.0653794	-0.00229215	0.0620075	-0.00360853	0.129063	0.0202784	0.146418	0.0118678	0.165179	-0.0325544	0.632356	-0.0344594	0.0386422	0.0436611	0.0202173	-0.0417028	0.016316	0.0639091	0.760296	0.0399047	0.219353	0.0508989	0.49351	3.53288e-05	0.390004
α-Aminoadipic acid, Aad	0.0365433	0.856818	0.0254155	0.889361	0.0394228	0.852154	0.0351573	0.982029	0.0506036	0.814785	0.124105	0.0985444	0.0489124	0.664345	-0.071012	0.16882	-0.0384445	0.53266	0.178681	0.0239885	0.135566	0.0717704	-0.0602703	0.165646	0.0244209	0.402862
α-Aminobutyric acid, Abu	0.546547	4.86423e-18	0.625124	5.89687e-25	0.583235	4.54476e-25	0.592857	6.75336e-23	0.648992	1.92861e-27	0.140541	0.0263245	0.610796	1.37787e-24	-0.416284	3.97809e-10	0.517482	1.41676e-18	0.0907472	0.206566	0.562744	1.21487e-20	-0.14258	0.0473863	0.272112	4.3344e-07
Ornithine, Orn	-0.377545	1.444e-08	-0.350608	1.49181e-05	-0.386466	3.71062e-10	-0.346047	2.74362e-06	-0.353152	4.68272e-05	-0.190555	0.000386402	-0.340812	0.000190394	0.133644	0.386943	-0.270537	0.000139078	-0.366941	1.25237e-09	-0.420093	1.8897e-10	-0.0920506	0.14033	-0.0216891	0.922807
Citrulline, Cit	0.582824	1.20126e-19	0.539047	3.12499e-14	0.56796	1.23337e-19	0.540484	7.93179e-16	0.579309	3.37694e-15	0.127963	0.0252376	0.570909	1.40963e-15	-0.394377	3.31319e-07	0.436386	2.95237e-12	0.103548	0.121904	0.484112	1.48544e-12	-0.293002	7.5545e-05	0.209865	0.00110702
Homocitrulline, Hcit	0.212227	0.00169458	0.254338	2.16087e-05	0.288388	7.10362e-07	0.249863	1.38512e-05	0.30388	9.10353e-07	0.00479048	0.656529	0.303218	1.16387e-06	-0.153712	0.0296772	0.272069	2.39347e-05	0.0138196	0.54187	0.316697	1.06885e-06	0.036102	0.79619	0.168445	0.00270357
1-Methylhistidine, 1MHis	0.382476	3.24417e-11	0.45663	6.47647e-16	0.512953	5.13488e-17	0.42397	1.01828e-12	0.541773	1.25785e-26	0.0345698	0.312233	0.529512	8.74759e-23	-0.331774	8.49704e-08	0.483327	3.18458e-16	-0.27019	5.69391e-06	0.305083	4.5896e-07	-0.229576	2.26022e-06	0.26461	2.15395e-06
3-Methylhistidine, 3MHis	0.59526	3.84338e-20	0.677506	2.06228e-24	0.740131	5.64456e-26	0.633365	5.89132e-20	0.746526	1.53607e-33	0.0495848	0.715336	0.731337	6.30583e-33	-0.522441	2.84874e-12	0.641952	3.61943e-24	-0.146519	0.0207743	0.56489	7.00003e-14	-0.313884	1.345e-08	0.3174	0.000146051
Kynurenine, Kyn	-0.544272	8.50818e-22	-0.632794	4.5631e-25	-0.614314	1.12094e-28	-0.651476	1.99505e-26	-0.632036	3.23547e-20	-0.232296	0.000664366	-0.594238	3.93727e-20	0.358363	1.42259e-06	-0.52953	2.34681e-18	-0.2668	0.000122477	-0.540146	5.3816e-20	0.0557498	0.375994	-0.166503	0.0108538
Phosphoserine, PSer	-0.201838	8.42274e-13	-0.187536	9.36826e-14	-0.211877	1.28034e-16	-0.209443	1.75528e-14	-0.207845	1.97241e-11	-0.0359599	0.00840778	-0.207579	4.04708e-13	0.174454	2.3088e-05	-0.170193	1.60198e-11	-0.132256	0.0074704	-0.192568	4.19402e-15	0.137346	0.0835071	-0.0509533	0.00278598
Homocysteine, tHcy	0.415259	2.24202e-12	0.473457	1.60083e-11	0.443434	2.25156e-10	0.516772	9.18931e-14	0.510958	3.29287e-13	0.216372	0.000136687	0.430808	1.86763e-07	-0.278438	0.000903025	0.400326	7.25826e-09	0.159431	0.03428	0.305914	0.00010235	-0.133811	0.0565458	0.100703	0.525405
Cystathionine, Cth	0.114967	0.18878	0.173525	0.0881318	0.226512	0.028047	0.225506	0.00453079	0.23749	0.000739733	0.0599969	0.707037	0.222308	0.00171874	-0.198505	0.00482448	0.175731	0.0195243	-0.158139	0.000991042	0.0874639	0.614129	-0.214951	0.000476557	0.108726	0.0722658

## Sheet: S9
Table S9. Multiple regression modeling of multiple nutrients intake and the plasma amino acid concentrations (Neonate, 0–28 d).
Essential Amino acids (AAs)	His				Lys				Thr				Met				Phe				Leu				Ile				Val				Trp
Nutrients	β#	Lower limit (95% Cl of β)	Upper limit (95% Cl of β)	Adjusted-p value	β#	Lower limit (95% Cl of β)	Upper limit (95% Cl of β)	Adjusted-p value	β#	Lower limit (95% Cl of β)	Upper limit (95% Cl of β)	Adjusted-p value	β#	Lower limit (95% Cl of β)	Upper limit (95% Cl of β)	Adjusted-p value	β#	Lower limit (95% Cl of β)	Upper limit (95% Cl of β)	Adjusted-p value	β#	Lower limit (95% Cl of β)	Upper limit (95% Cl of β)	Adjusted-p value	β#	Lower limit (95% Cl of β)	Upper limit (95% Cl of β)	Adjusted-p value	β#	Lower limit (95% Cl of β)	Upper limit (95% Cl of β)	Adjusted-p value	β#	Lower limit (95% Cl of β)	Upper limit (95% Cl of β)	Adjusted-p value
Fat	3.513	-0.028	0.097	0.167	-0.095	-0.271	0.263	0.977	-1.531	-0.512	0.287	0.571	-1.705	-0.034	0.018	0.535	2.774	-0.045	0.115	0.383	-0.187	-0.15	0.141	0.949	-0.396	-0.116	0.1	0.888	-0.233	-0.227	0.211	0.942	-0.461	-0.065	0.056	0.883
Protein	-3.957	-0.106	0.014	0.862	-0.217	-0.268	0.248	0.935	-0.77	-0.453	0.319	0.728	1.516	-0.017	0.034	0.502	-2.502	-0.114	0.04	0.338	2.324	-0.073	0.209	0.332	2.657	-0.045	0.164	0.253	2.25	-0.122	0.302	0.394	3.045	-0.024	0.093	0.242
Carbohydrate	0.471	-0.001	0.003	0.006	-0.159	-0.009	0.006	0.704	-0.115	-0.014	0.01	0.742	0.87	0	0.002	0.018	-0.271	-0.003	0.002	0.508	-0.865	-0.009	-0.001	0.026	-0.878	-0.007	-0.001	0.02	-0.712	-0.012	0.001	0.091	-0.479	-0.003	0.001	0.241
Iron	-0.145	-20.618	14.117	0.033	-0.078	-81.535	66.963	0.843	0.225	-73.457	148.845	0.496	-0.397	-11.535	2.996	0.241	-0.092	-24.89	19.629	0.812	-0.095	-45.867	35.149	0.79	-0.141	-36.187	23.92	0.681	-0.208	-77.052	44.922	0.596	0.307	-10.132	23.51	0.425
Zinc	0.051	-18.625	21.419	0.644	-0.303	-120.343	50.852	0.416	-0.301	-190.22	66.06	0.332	0.007	-8.288	8.463	0.983	0.22	-17.905	33.418	0.544	0.549	-8.286	85.113	0.104	0.371	-14.765	54.529	0.252	0.214	-49.904	90.714	0.56	0.668	-1.445	37.338	0.069
Calcium	0.029	-0.192	0.206	0.847	0.036	-0.816	0.885	0.935	-0.219	-1.651	0.894	0.55	-0.141	-0.099	0.068	0.706	0.047	-0.241	0.269	0.913	-0.242	-0.605	0.323	0.541	-0.534	-0.583	0.105	0.168	-0.305	-0.941	0.455	0.485	-0.359	-0.273	0.112	0.402
Sodium	3.259	-2.645	17.13	0.088	-0.076	-42.974	41.565	0.973	0.775	-50.398	76.157	0.682	-1.061	-5.269	3.003	0.582	2.307	-6.128	19.216	0.302	-1.996	-34.289	11.833	0.33	-2.04	-25.907	8.311	0.304	-2.067	-50.581	18.858	0.36	-2.599	-15.188	3.963	0.242
VitA	-3.524	-40.35	11.751	0.532	-0.316	-115.283	105.006	0.923	1.459	-1211.9	2099.22	0.59	1.159	-855.45	1308.99	0.673	-2.664	-470.356	193.192	0.403	0.313	-571.901	635.183	0.914	0.497	-408.643	486.83	0.86	0.179	-883.215	933.085	0.956	0.934	-2135.87	2875.36	0.766
VitB1	0.124	-55.758	77.398	0.82	-0.056	-305.001	264.266	0.885	0.903	161.976	1014.17	0.008	0.33	-14.056	41.646	0.322	0.518	-27.757	142.906	0.18	0.254	-99.417	211.156	0.47	0.397	-48.081	182.337	0.245	0.058	-216.489	251.1	0.882	-0.105	-73.367	55.598	0.782
VitB2	-2.422	-23.871	18.338	0.937	3.281	-779.523	104.452	0.769	-5.366	-1758.43	974.804	0.564	2.042	-797.248	989.078	0.829	1.438	-255.153	291.894	0.895	17.983	-530.409	942.435	0.078	15.744	-708.23	668.112	0.11	12.489	-328.092	1171.12	0.262	17.312	-423.196	3712.6	0.115
VitB3	0.11	-16.545	23.509	0.549	0.144	-66.638	104.601	0.656	-0.392	-221.109	35.235	0.15	-0.404	-14.522	2.233	0.146	0.024	-24.681	26.655	0.938	0.134	-35.948	57.474	0.643	-0.124	-42.297	27.014	0.657	-0.196	-91.759	48.893	0.54	0.167	-14.253	24.541	0.594
VitC	0.573	-5.012	8.628	0.377	1.361	-11.329	46.984	0.223	0.895	-22.545	64.75	0.333	0.121	-2.669	3.037	0.897	0.263	-7.683	9.799	0.807	0.454	-12.286	19.527	0.647	0.907	-6.254	17.349	0.347	1.195	-10.936	36.961	0.278	-0.801	-9.061	4.15	0.456
VitD	1.869	-21.507	25.483	0.218	-3.705	-116.817	84.073	0.743	4.543	-114.242	186.492	0.629	-2.421	-11.066	8.591	0.8	-1.946	-32.756	27.47	0.86	-18.586	-104.84	4.759	0.072	-16.431	-74.572	6.741	0.099	-12.889	-129.856	35.152	0.252	-17.268	-40.607	4.904	0.12
#means Standardized coefficients.
Non-Essential AAs	Gly				Ala				Arg				Pro				Tyr				Ser				Cys				Glu				Gln				Asp				Asn
Nutrients	β#	Lower limit (95% Cl of β)	Upper limit (95% Cl of β)	Adjusted-p value	β#	Lower limit (95% Cl of β)	Upper limit (95% Cl of β)	Adjusted-p value	β#	Lower limit (95% Cl of β)	Upper limit (95% Cl of β)	Adjusted-p value	β#	Lower limit (95% Cl of β)	Upper limit (95% Cl of β)	Adjusted-p value	β#	Lower limit (95% Cl of β)	Upper limit (95% Cl of β)	Adjusted-p value	β#	Lower limit (95% Cl of β)	Upper limit (95% Cl of β)	Adjusted-p value	β#	Lower limit (95% Cl of β)	Upper limit (95% Cl of β)	Adjusted-p value	β#	Lower limit (95% Cl of β)	Upper limit (95% Cl of β)	Adjusted-p value	β#	Lower limit (95% Cl of β)	Upper limit (95% Cl of β)	Adjusted-p value	β#	Lower limit (95% Cl of β)	Upper limit (95% Cl of β)	Adjusted-p value	β#	Lower limit (95% Cl of β)	Upper limit (95% Cl of β)	Adjusted-p value
Fat	-1.578	-0.765	0.45	0.602	-1.656	-0.873	0.475	0.553	2.275	-0.017	0.043	0.379	-3.386	-0.478	0.123	0.239	-2.664	-0.325	0.098	0.283	2.361	-0.253	0.589	0.423	-2.941	-0.327	0.113	0.331	1.766	-1.271	2.303	0.562	0.73	-1.124	1.441	0.804	-0.233	-0.251	0.234	0.944	3.399	-0.037	0.124	0.281
Protein	-2.806	-0.916	0.257	0.262	-0.57	-0.732	0.571	0.803	-0.958	-0.035	0.022	0.651	3.447	-0.078	0.503	0.147	3.735	-0.017	0.392	0.071	-3.724	-0.72	0.095	0.128	0.498	-0.191	0.234	0.84	-4.376	-3.231	0.223	0.086	-0.108	-1.267	1.212	0.964	-1.503	-0.299	0.17	0.58	-3.03	-0.123	0.032	0.242
Carbohydrate	0.065	-0.016	0.019	0.868	-0.557	-0.035	0.005	0.128	0.491	0	0.001	0.145	-1.215	-0.023	-0.006	0.002	-0.895	-0.015	-0.002	0.007	-0.292	-0.017	0.008	0.442	0.957	0.001	0.014	0.018	-0.084	-0.058	0.047	0.831	0.055	-0.035	0.04	0.886	-0.05	-0.007	0.007	0.907	-0.625	-0.004	0.001	0.127
Iron	0.177	-128.869	208.999	0.633	-0.137	-224.914	150.166	0.688	0.281	-4.586	11.88	0.375	0.17	-63.312	103.775	0.626	-0.006	-59.389	58.247	0.984	0.233	-79.407	154.943	0.517	-0.182	-76.124	46.139	0.622	-0.015	-507.137	487.105	0.968	-0.01	-361.886	351.693	0.977	-0.366	-97.711	37.128	0.368	-0.241	-29.297	15.35	0.53
Zinc	0.107	-164.695	224.813	0.756	-0.464	-372.413	59.996	0.152	0.213	-6.073	12.91	0.47	0.728	10.548	203.174	0.031	0.768	24.004	159.621	0.009	0.294	-76.394	193.775	0.384	-0.195	-90.298	50.652	0.572	-0.078	-637.184	509.021	0.822	0.12	-338.536	484.108	0.722	0.285	-48.578	106.871	0.452	0.301	-14.98	36.491	0.402
Calcium	0.422	-0.948	2.92	0.308	-0.414	-3.313	0.982	0.278	0.309	-0.053	0.136	0.38	-0.02	-0.981	0.932	0.959	0.497	-0.177	1.17	0.144	0.202	-1.004	1.679	0.613	-0.198	-0.868	0.532	0.629	0.317	-3.523	7.862	0.445	0.248	-2.827	5.343	0.536	0.183	-0.616	0.928	0.685	0.545	-0.093	0.418	0.205
Sodium	2.836	-32.367	159.979	0.187	0.234	-100.417	113.113	0.905	0.923	-3.498	5.877	0.61	-3.092	-84.071	11.05	0.128	-3.509	-67.238	-0.268	0.048	3.674	-7.614	125.8	0.081	-0.316	-37.394	32.209	0.881	4.042	-16.773	549.24	0.064	0.067	-199.861	206.373	0.974	1.118	-29.194	47.569	0.63	2.019	-6.906	18.512	0.361
VitA	1.072	-2074.22	2958.5	0.724	1.224	-2185.67	3401.21	0.661	-2.319	-1773.99	678.873	0.371	3.965	-386.441	2102.9	0.171	3.466	-2651.36	14871.8	0.166	-2.546	-24959	9949.85	0.389	2.538	-5294.18	12918.1	0.401	-2.018	-9841.58	4968.65	0.509	-0.809	-6039.2	4590.5	0.784	-0.027	-1008.68	1000.06	0.993	-3.056	-4935.29	1715.33	0.333
VitB1	0.217	-456.38	838.833	0.553	0.053	-662.972	774.894	0.875	-0.208	-42.088	21.037	0.503	-0.578	-587.945	52.584	0.099	-0.126	-273.076	177.883	0.671	0.234	-301.873	596.508	0.51	-0.101	-266.667	202.028	0.781	0.278	-1187.07	2624.35	0.449	-0.057	-1477.45	1258.05	0.872	-0.044	-272.586	244.322	0.912	0.009	-84.614	86.54	0.982
VitB2	-24.625	-4513.43	-3602.91	0.023	-11.124	-3632.92	978.399	0.251	1.736	-913.747	1110.61	0.845	-2.759	-1170.94	883.351	0.779	12.22	-2060.07	12401.9	0.156	-7.299	-19569.7	9240.66	0.472	-6.66	-9916.19	5114.51	0.521	-14.185	-10222.9	2000.55	0.181	-8.506	-6214.08	2558.42	0.404	-7.146	-1087.95	570.909	0.531	-7.745	-3723.64	1765.15	0.474
VitB3	-0.094	-225.006	164.6	0.755	-0.476	-400.293	32.223	0.093	0.224	-5.381	13.607	0.385	-0.174	-125.615	67.059	0.542	-0.071	-77.622	58.029	0.771	0.128	-105.78	164.457	0.662	-0.013	-72.001	68.985	0.966	-0.063	-632.794	513.698	0.834	0.001	-410.804	412.047	0.998	-0.073	-86.358	69.131	0.823	0.153	-19.472	32.012	0.624
VitC	-0.718	-89.25	43.425	0.488	2.42	19.467	166.754	0.015	-1.698	-6.339	0.128	0.059	-0.516	-41.451	24.162	0.596	-1.266	-40.375	5.819	0.138	-0.316	-53.233	38.792	0.752	0.092	-22.935	25.075	0.928	0.366	-160.956	229.466	0.724	-1.03	-211.527	68.684	0.308	0.884	-16.161	36.789	0.435	0.285	-7.603	9.929	0.789
VitD	25.042	41.157	498.229	0.022	10.826	-113.211	394.202	0.269	-0.516	-11.456	10.82	0.954	3.491	-93.286	132.752	0.725	-11.939	-134.542	24.598	0.17	7.198	-103.094	213.939	0.483	6.666	-56.553	108.847	0.525	14.108	-227.621	1117.4	0.188	9.131	-269.14	696.2	0.376	6.903	-64.052	118.361	0.55	7.903	-19.326	41.073	0.47
#means Standardized coefficients.
AA derivatives	GABA				Tau				EtN				PEtN				Hylys				Hyp				Asa				Sar				Car				Ans				bAib				Aad				Abu
Nutrients	β#	Lower limit (95% Cl of β)	Upper limit (95% Cl of β)	Adjusted-p value	β#	Lower limit (95% Cl of β)	Upper limit (95% Cl of β)	Adjusted-p value	β#	Lower limit (95% Cl of β)	Upper limit (95% Cl of β)	Adjusted-p value	β#	Lower limit (95% Cl of β)	Upper limit (95% Cl of β)	Adjusted-p value	β#	Lower limit (95% Cl of β)	Upper limit (95% Cl of β)	Adjusted-p value	β#	Lower limit (95% Cl of β)	Upper limit (95% Cl of β)	Adjusted-p value	β#	Lower limit (95% Cl of β)	Upper limit (95% Cl of β)	Adjusted-p value	β#	Lower limit (95% Cl of β)	Upper limit (95% Cl of β)	Adjusted-p value	β#	Lower limit (95% Cl of β)	Upper limit (95% Cl of β)	Adjusted-p value	β#	Lower limit (95% Cl of β)	Upper limit (95% Cl of β)	Adjusted-p value	β#	Lower limit (95% Cl of β)	Upper limit (95% Cl of β)	Adjusted-p value	β#	Lower limit (95% Cl of β)	Upper limit (95% Cl of β)	Adjusted-p value	β#
Fat	1.447	-0.003	0.005	0.58	2.598	-0.17	0.477	0.342	0.23	-0.093	0.102	0.925	2.065	-0.058	0.114	0.514	0.435	-0.008	0.009	0.89	-4.207	-0.186	0.033	0.166	1.599	-0.002	0.004	0.587	1.596	-0.007	0.011	0.621	2.259	-0.005	0.012	0.422	0.342	0	0	0.909	0.168	-0.02	0.021	0.956	2.177	-0.001	0.003	0.48	5.196
Protein	-3.723	-0.007	0.001	0.088	-1.877	-0.443	0.182	0.403	-4.753	-0.205	-0.016	0.023	-3.591	-0.141	0.026	0.171	-0.03	-0.008	0.008	0.991	3.658	-0.028	0.184	0.143	-0.75	-0.004	0.003	0.756	-0.841	-0.01	0.007	0.751	-0.421	-0.009	0.007	0.855	1.491	0	0	0.545	-2.703	-0.031	0.009	0.282	-0.843	-0.002	0.002	0.738	-5.118
Carbohydrate	-0.612	0	0	0.075	0.915	0.003	0.022	0.013	0.173	-0.002	0.004	0.584	0.816	0	0.005	0.051	0.239	0	0	0.554	-0.136	-0.004	0.003	0.726	0.343	0	0	0.369	-0.188	0	0	0.651	0.702	0	0	0.058	-0.529	0	0	0.177	0.861	0	0.001	0.033	-0.053	0	0	0.893	0.572
Iron	-0.123	-1.288	0.875	0.7	-0.012	-91.594	88.36	0.971	0.13	-21.374	33.044	0.666	0.167	-18.875	29.166	0.667	0.019	-2.196	2.305	0.961	0.024	-29.547	31.545	0.947	0.007	-0.918	0.937	0.984	-0.083	-2.808	2.278	0.834	-0.269	-3.229	1.418	0.434	-0.327	-0.141	0.055	0.376	-0.111	-6.571	4.877	0.766	-0.571	-0.919	0.129	0.135	-0.494
Zinc	-0.137	-1.532	0.961	0.645	-0.419	-173.165	34.295	0.183	0.163	-22.329	40.407	0.563	-0.567	-49.318	6.066	0.122	0.466	-0.916	4.272	0.198	-0.05	-37.781	32.648	0.883	0.453	-0.353	1.785	0.183	0.046	-2.75	3.114	0.9	-0.15	-3.303	2.055	0.639	-0.302	-0.162	0.063	0.38	0.047	-6.153	7.045	0.892	-0.186	-0.763	0.445	0.596	-0.196
Calcium	0.601	-0.002	0.023	0.096	-0.259	-1.389	0.672	0.485	0.424	-0.115	0.508	0.208	0.034	-0.264	0.286	0.937	0.27	-0.018	0.034	0.526	-0.21	-0.439	0.261	0.608	0.339	-0.006	0.015	0.399	-0.027	-0.03	0.028	0.951	0.075	-0.024	0.029	0.845	0.201	-0.001	0.001	0.623	0.337	-0.039	0.092	0.416	-0.367	-0.009	0.003	0.381	0.811
Sodium	2.881	-0.134	1.097	0.122	1.559	-30.44	72.007	0.416	4.299	3.714	34.694	0.017	3.223	-3.793	23.557	0.151	-0.647	-1.468	1.094	0.769	-2.967	-29.563	5.216	0.164	-0.121	-0.543	0.513	0.953	0.86	-1.174	1.721	0.704	0.164	-1.268	1.378	0.933	-1.45	-0.075	0.037	0.492	2.373	-1.455	5.062	0.269	0.736	-0.248	0.349	0.733	4.209
VitA	-1.431	-204.897	117.304	0.585	-2.537	-1959.71	720.315	0.355	0.038	-4021.78	4084.36	0.988	-2.193	-4810.58	2345.68	0.489	0.293	-319.616	350.77	0.925	4.19	-1400.22	7700.03	0.169	-0.783	-156.399	119.931	0.79	-1.186	-447.95	309.699	0.713	-1.885	-461.524	230.739	0.503	-0.726	-16.303	12.808	0.809	-0.673	-946.4	758.852	0.825	-2.491	-109.363	46.626	0.42	-5.543
VitB1	0.04	-3.881	4.411	0.898	-0.382	-544.595	145.259	0.248	0.422	-30.483	178.129	0.16	0.167	-72.048	112.119	0.662	0.167	-6.733	10.52	0.659	-0.104	-133.82	100.375	0.774	-0.305	-5.075	2.036	0.392	0.374	-5.094	14.404	0.339	-0.084	-10.012	7.803	0.803	-0.972	-0.875	-0.126	0.01	-0.175	-27.167	16.718	0.632	0.069	-1.822	2.192	0.853	0.252
VitB2	-17.121	-258.768	7.146	0.063	-1.581	-1198.42	1013.71	0.866	-18.457	-6971.89	-281.862	0.034	-10.683	-4394.22	1511.88	0.329	8.235	-171.691	381.582	0.447	-12.185	-5954.28	1556.2	0.243	7.327	-73.088	154.968	0.471	5.407	-237	388.292	0.627	2.091	-254.943	316.384	0.829	4.602	-9.354	14.671	0.656	-11.162	-1076.91	330.44	0.289	-1.174	-67.917	60.822	0.912	-4.145
VitB3	0.215	-0.735	1.76	0.41	0.308	-45.204	162.307	0.26	0.12	-23.756	38.996	0.625	0.261	-16.289	39.11	0.409	0.471	-0.648	4.542	0.137	-0.574	-68.782	1.665	0.061	0.448	-0.258	1.881	0.133	0.091	-2.518	3.347	0.776	-0.01	-2.726	2.633	0.972	-0.232	-0.156	0.069	0.439	0.131	-5.185	8.016	0.666	-0.189	-0.789	0.418	0.538	0.472
VitC	0.594	-0.284	0.565	0.506	-0.181	-38.758	31.907	0.845	-0.879	-16.254	5.115	0.297	-0.289	-10.69	8.175	0.788	-0.907	-1.256	0.511	0.398	-0.261	-13.514	10.476	0.799	-0.769	-0.503	0.226	0.446	-0.147	-1.065	0.932	0.894	-0.4	-1.102	0.723	0.676	1.691	-0.007	0.07	0.104	-0.514	-2.802	1.694	0.62	1.93	-0.017	0.394	0.072	0.111
VitD	17.251	-0.084	2.842	0.064	1.906	-109.565	133.88	0.841	18.339	2.405	76.023	0.037	10.644	-16.872	48.119	0.336	-8.618	-4.239	1.849	0.431	12.538	-16.701	65.945	0.235	-7.29	-1.698	0.812	0.478	-5.741	-4.314	2.566	0.61	-1.95	-3.455	2.832	0.842	-4.255	-0.159	0.105	0.684	11.314	-3.627	11.86	0.288	0.69	-0.686	0.731	0.949	3.743
#means Standardized coefficients.
Table S9. Multiple regression modeling of multiple nutrients intake and the plasma amino acid concentrations (Infancy, 28 d–1 y).
Essential AAs	His				Lys				Thr				Met				Phe				Leu				Ile				Val				Trp
Nutrients	β#	Lower limit (95% Cl of β)	Upper limit (95% Cl of β)	Adjusted-p value	β#	Lower limit (95% Cl of β)	Upper limit (95% Cl of β)	Adjusted-p value	β#	Lower limit (95% Cl of β)	Upper limit (95% Cl of β)	Adjusted-p value	β#	Lower limit (95% Cl of β)	Upper limit (95% Cl of β)	Adjusted-p value	β#	Lower limit (95% Cl of β)	Upper limit (95% Cl of β)	Adjusted-p value	β#	Lower limit (95% Cl of β)	Upper limit (95% Cl of β)	Adjusted-p value	β#	Lower limit (95% Cl of β)	Upper limit (95% Cl of β)	Adjusted-p value	β#	Lower limit (95% Cl of β)	Upper limit (95% Cl of β)	Adjusted-p value	β#	Lower limit (95% Cl of β)	Upper limit (95% Cl of β)	Adjusted-p value
Fat	0.463	-0.004	0.007	0.606	0.523	-0.01	0.02	0.512	0.547	-0.015	0.027	0.572	0.869	-0.003	0.007	0.869	0.785	-0.002	0.007	0.305	0.012	-0.012	0.012	0.987	-0.177	-0.008	0.006	-0.177	-0.172	-0.018	0.014	0.802	0.169	-0.006	0.007	0.854
Protein	-5.068	-0.065	-0.013	0.005	-5.706	-0.199	-0.061	0	-4.837	-0.228	-0.031	0.011	-3.143	-0.042	0.005	-3.143	-5.723	-0.061	-0.02	0	-5.767	-0.171	-0.06	0	-5.698	-0.095	-0.03	-5.698	-6.059	-0.245	-0.098	0	-3.071	-0.053	0.003	0.082
Carbohydrate	-0.251	-0.003	0.002	0.884	2.093	-0.002	0.011	0.176	0.601	-0.008	0.011	0.746	0.268	-0.002	0.002	0.268	0.569	-0.002	0.002	0.696	-0.283	-0.006	0.005	0.84	-1.17	-0.004	0.002	-1.17	0.019	-0.007	0.007	0.989	0.588	-0.002	0.003	0.739
Iron	-0.158	-57.51	49.979	0.888	1.752	-18.091	265.517	0.085	1.491	-78.848	327.172	0.223	0.81	-33.551	63.714	0.81	0.35	-34.419	49.818	0.713	0.825	-63.353	166.023	0.37	1.298	-22.447	111.111	1.298	-0.391	-185.994	117.24	0.648	1.085	-30.977	85.498	0.349
Zinc	6.045	122.247	561.6	0.003	4.659	202.926	1362.15	0.01	3.499	-136.582	1522.99	0.099	4.407	-3.523	394.04	4.407	7.176	203.155	547.469	0	7.939	705.869	1643.42	0	8.21	393.96	939.867	8.21	8.079	1069.14	2308.58	0	4.407	25.381	501.462	0.031
Calcium	1.839	-0.2	0.843	0.219	1.551	-0.57	2.182	0.243	-0.257	-2.127	1.812	0.872	0.733	-0.371	0.572	0.733	1.283	-0.201	0.616	0.31	0.325	-0.964	1.262	0.788	-0.461	-0.764	0.532	-0.461	1.684	-0.382	2.559	0.142	1.188	-0.345	0.785	0.436
Sodium	2.811	-0.211	0.822	0.238	-2.147	-2.056	0.671	0.31	-0.733	-2.231	1.672	0.773	0.369	-0.436	0.499	0.369	0.792	-0.325	0.484	0.692	0.172	-1.054	1.151	0.929	0.607	-0.547	0.737	0.607	2.811	-0.329	2.586	0.125	-1.903	-0.778	0.341	0.434
VitA	0.203	-18.189	98.906	0.171	0.227	-20.084	288.867	0.086	0.257	-41.957	400.344	0.109	0.156	-28.647	77.31	0.156	-0.033	-51.919	39.846	0.791	-0.07	-161.639	88.234	0.555	-0.02	-78.546	66.946	-0.02	-0.01	-172.247	158.083	0.931	-0.063	-76.682	50.2	0.675
VitB1	-3.824	-1409.23	-204.848	0.01	1.182	-848.372	2329.37	0.351	0.061	-2229.75	2319.57	0.968	-2.495	-957.384	132.44	-2.495	-2.17	-895.507	48.349	0.077	-0.378	-1493.9	1076.19	0.744	-1.399	-1172.3	324.178	-1.399	-1.521	-2885.2	512.441	0.165	-0.185	-693.822	611.243	0.899
VitB2	0.165	-17.296	62.201	0.26	0.242	-6.819	202.932	0.066	0.122	-91.663	208.621	0.435	0.094	-25.962	45.973	0.094	0.164	-10.428	51.872	0.186	0.212	-8.969	160.673	0.078	0.234	-3.485	95.292	0.234	0.27	24.295	248.561	0.018	0.177	-17.593	68.55	0.238
VitB3	1.095	-138.724	377.042	0.355	0.779	-428.87	931.968	0.458	1.224	-507.63	1440.58	0.338	-0.697	-292.754	173.954	-0.697	0.49	-152.802	251.396	0.624	-0.014	-554.387	546.228	0.988	0.032	-315.391	325.461	0.032	-0.037	-742.221	712.788	0.968	1.047	-159.026	399.856	0.388
VitC	0.578	-12.255	18.223	0.694	-1.692	-66.125	14.289	0.199	-2.324	-99.557	15.566	0.148	0.156	-13.159	14.419	0.156	-0.828	-15.893	7.991	0.507	-2.068	-60.427	4.61	0.09	-2.083	-34.369	3.5	-2.083	-0.767	-57.623	28.356	0.494	-0.799	-20.868	12.158	0.596
VitD	0.137	-0.333	0.889	0.363	0.185	-0.497	2.729	0.169	0.244	-0.573	4.046	0.136	0.14	-0.33	0.776	0.14	-0.021	-0.519	0.439	0.866	0.055	-1.011	1.598	0.651	0.092	-0.493	1.027	0.092	0.099	-0.978	2.472	0.386	0.139	-0.363	0.962	0.366
#means Standardized coefficients.
Non-Essential AAs	Gly				Ala				Arg				Pro				Tyr				Ser				Cys				Glu				Gln				Asp				Asn
Nutrients	β#	Lower limit (95% Cl of β)	Upper limit (95% Cl of β)	Adjusted-p value	β#	Lower limit (95% Cl of β)	Upper limit (95% Cl of β)	Adjusted-p value	β#	Lower limit (95% Cl of β)	Upper limit (95% Cl of β)	Adjusted-p value	β#	Lower limit (95% Cl of β)	Upper limit (95% Cl of β)	Adjusted-p value	β#	Lower limit (95% Cl of β)	Upper limit (95% Cl of β)	Adjusted-p value	β#	Lower limit (95% Cl of β)	Upper limit (95% Cl of β)	Adjusted-p value	β#	Lower limit (95% Cl of β)	Upper limit (95% Cl of β)	Adjusted-p value	β#	Lower limit (95% Cl of β)	Upper limit (95% Cl of β)	Adjusted-p value	β#	Lower limit (95% Cl of β)	Upper limit (95% Cl of β)	Adjusted-p value	β#	Lower limit (95% Cl of β)	Upper limit (95% Cl of β)	Adjusted-p value	β#	Lower limit (95% Cl of β)	Upper limit (95% Cl of β)	Adjusted-p value
Fat	1.6	-0.002	0.053	0.072	1.427	-0.01	0.063	0.143	-0.051	-0.01	0.01	0.962	0.423	-0.018	0.028	0.671	0.686	-0.007	0.014	0.463	1.235	-0.011	0.044	0.221	0.48	-0.012	0.02	0.615	-0.63	-0.061	0.031	0.509	-0.009	-0.061	0.061	0.993	-0.531	-0.014	0.008	0.596	0.504	-0.005	0.009	0.591
Protein	-4.084	-0.291	-0.031	0.017	-4.62	-0.385	-0.046	0.014	-2.349	-0.072	0.019	0.248	-3.581	-0.206	0.006	0.063	-2.867	-0.089	0.009	0.109	-2.417	-0.21	0.046	0.204	-3.842	-0.156	-0.005	0.038	-0.689	-0.256	0.174	0.702	0.838	-0.224	0.343	0.672	2.406	-0.019	0.084	0.207	-4.497	-0.074	-0.009	0.015
Carbohydrate	4.397	0.004	0.028	0.012	0.469	-0.014	0.018	0.799	-0.646	-0.005	0.004	0.753	0.451	-0.009	0.011	0.814	1.837	-0.002	0.007	0.307	2.405	-0.005	0.019	0.214	-0.868	-0.009	0.005	0.635	-1.973	-0.031	0.009	0.284	-0.074	-0.027	0.026	0.971	-0.816	-0.006	0.004	0.671	-0.514	-0.003	0.003	0.775
Iron	0.075	-258.453	276.794	0.945	1.771	-93.744	605.269	0.146	1.906	-27.518	160.061	0.16	1.275	-107.559	328.927	0.311	0.078	-97.879	104.622	0.947	0.127	-251.149	277.91	0.919	3.651	81.42	394.05	0.004	-0.485	-532.243	353.42	0.685	-0.238	-636.277	531.495	0.857	-1.178	-155.161	56.385	0.35	0.303	-58.529	75.731	0.796
Zinc	1.33	-707.301	1480.48	0.478	2.321	-631.17	2225.99	0.265	1.788	-235.405	531.309	0.439	4.271	-10.133	1773.97	0.053	1.86	-223.216	604.491	0.356	-0.216	-1135.26	1027.22	0.92	1.334	-432.261	845.585	0.516	1.711	-1060.02	2560.05	0.406	1.865	-1408.03	3365.14	0.411	-1.124	-544.448	320.227	0.602	5.416	91.541	640.321	0.01
Calcium	-2.502	-4.846	0.347	0.087	-1.005	-4.459	2.323	0.527	-0.425	-1.019	0.801	0.81	0.122	-2.04	2.195	0.941	0.028	-0.973	0.991	0.986	-0.984	-3.327	1.806	0.552	-2.702	-2.811	0.223	0.092	0.551	-3.549	5.044	0.726	-1.293	-7.762	3.568	0.458	1.763	-0.482	1.57	0.289	-0.16	-0.685	0.618	0.917
Sodium	-3.05	-4.275	0.87	0.188	-1.368	-4.262	2.457	0.589	-0.053	-0.91	0.893	0.985	0.675	-1.83	2.366	0.797	-2.726	-1.51	0.437	0.271	-2.222	-3.609	1.476	0.401	0.143	-1.46	1.545	0.954	1.391	-3.086	5.428	0.58	-2.11	-7.739	3.487	0.447	3.42	-0.362	1.672	0.2	-0.794	-0.748	0.542	0.748
VitA	0.244	-41.945	541.131	0.091	0.165	-180.954	580.522	0.294	0.05	-87.543	116.798	0.773	-0.058	-280.089	195.401	0.72	0.114	-69.181	151.415	0.455	0.139	-166.026	410.309	0.396	-0.158	-256.203	84.362	0.313	-0.013	-502.475	462.329	0.933	0.086	-476.496	795.625	0.614	0.217	-38.861	191.588	0.187	0.27	-8.898	137.36	0.083
VitB1	-0.102	-3108.96	2888.31	0.941	0.857	-2816.89	5015.33	0.573	-3.329	-2078.3	23.464	0.055	-1.846	-3867.32	1023.36	0.246	0.16	-1073.31	1195.66	0.914	-0.561	-3486.85	2441.09	0.723	-0.637	-2119.7	1383.21	0.672	0.409	-4293.12	5630.44	0.786	-3.434	-13264.5	-180.016	0.044	-1.254	-1651.92	718.383	0.43	-0.484	-874.294	630.055	0.744
VitB2	-0.019	-211.062	184.797	0.894	0.205	-88.562	428.415	0.191	0.036	-62.177	76.553	0.835	0.218	-52.654	270.163	0.18	0.13	-42.776	106.99	0.39	0.081	-146.818	244.464	0.616	-0.123	-161.518	69.696	0.426	0.106	-214.961	440.058	0.49	-0.028	-467.391	396.27	0.868	0.19	-32.498	123.957	0.244	0.141	-26.605	72.691	0.353
VitB3	2.795	278.676	2846.95	0.018	1.071	-969.53	2384.55	0.398	1.17	-263.818	636.244	0.407	0.302	-927.302	1167.09	0.818	3.433	191.071	1162.73	0.008	3.167	252.612	2791.2	0.02	-2.711	-1557.8	-57.707	0.036	1.306	-1023.36	3226.32	0.3	1.024	-1768.47	3834.85	0.459	2.229	-79.787	935.273	0.096	1.112	-177.624	466.6	0.369
VitC	-5.704	-227.127	-75.363	0	-3.041	-194.403	3.795	0.059	1.166	-17.794	35.392	0.506	-2.005	-99.646	24.115	0.224	-2.644	-53.433	3.984	0.089	-2.785	-138.475	11.534	0.095	-0.191	-47.014	41.629	0.903	-0.877	-160.613	90.508	0.575	0.733	-130.465	200.645	0.67	-1.46	-43.278	16.703	0.375	-1.245	-26.707	11.361	0.419
VitD	0.329	0.39	6.478	0.028	0.257	-0.807	7.145	0.115	-0.043	-1.194	0.939	0.81	0.213	-0.903	4.062	0.205	0.227	-0.317	1.987	0.15	0.246	-0.805	5.213	0.146	-0.169	-2.716	0.84	0.292	0.254	-1.041	9.033	0.116	0.129	-4.221	9.063	0.465	0.162	-0.621	1.785	0.333	0.299	-0.039	1.488	0.062
#means Standardized coefficients.
AA derivatives	GABA				Tau				EtN				PEtN				Hylys				Hyp				Asa				Sar				Car				Ans				bAib				Aad				Abu
Nutrients	β#	Lower limit (95% Cl of β)	Upper limit (95% Cl of β)	Adjusted-p value	β#	Lower limit (95% Cl of β)	Upper limit (95% Cl of β)	Adjusted-p value	β#	Lower limit (95% Cl of β)	Upper limit (95% Cl of β)	Adjusted-p value	β#	Lower limit (95% Cl of β)	Upper limit (95% Cl of β)	Adjusted-p value	β#	Lower limit (95% Cl of β)	Upper limit (95% Cl of β)	Adjusted-p value	β#	Lower limit (95% Cl of β)	Upper limit (95% Cl of β)	Adjusted-p value	β#	Lower limit (95% Cl of β)	Upper limit (95% Cl of β)	Adjusted-p value	β#	Lower limit (95% Cl of β)	Upper limit (95% Cl of β)	Adjusted-p value	β#	Lower limit (95% Cl of β)	Upper limit (95% Cl of β)	Adjusted-p value	β#	Lower limit (95% Cl of β)	Upper limit (95% Cl of β)	Adjusted-p value	β#	Lower limit (95% Cl of β)	Upper limit (95% Cl of β)	Adjusted-p value	β#	Lower limit (95% Cl of β)	Upper limit (95% Cl of β)	Adjusted-p value	β#
Fat	-0.074	0	0	0.94	-0.249	-0.045	0.035	0.799	0.713	-0.001	0.002	0.497	-0.531	-0.008	0.005	0.622	0.419	0	0	0.612	1.311	0	0.013	0.06	1.111	0	0	0.287	0.128	-0.001	0.001	0.903	0.275	-0.001	0.001	0.687	-0.542	0	0	0.605	0.145	-0.001	0.001	0.888	-1.988	0	0	0.011	-1.018
Protein	-1.151	-0.001	0.001	0.533	-3.393	-0.359	0.016	0.072	-2.603	-0.011	0.002	0.192	-0.663	-0.035	0.025	0.743	1.381	-0.001	0.002	0.378	0.767	-0.022	0.041	0.55	-3.449	-0.001	0	0.083	-3.004	-0.006	0.001	0.137	0.604	-0.003	0.004	0.639	0.184	0	0	0.926	0.236	-0.004	0.005	0.903	-2.592	-0.002	0	0.072	-3.409
Carbohydrate	2.788	0	0	0.143	-1.36	-0.024	0.011	0.47	-2.656	-0.001	0	0.191	0.164	-0.003	0.003	0.936	1.456	0	0	0.361	0.426	-0.002	0.003	0.744	0.748	0	0	0.707	2.275	0	0	0.265	0.93	0	0	0.478	-1.905	0	0	0.345	-0.744	0	0	0.706	-0.887	0	0	0.537	-0.473
Iron	-2.627	-3.522	-0.109	0.038	0.801	-261.686	512.959	0.515	0.848	-9.259	18.039	0.518	-0.66	-77.382	47.075	0.624	-0.928	-3.489	1.34	0.373	0.856	-32.724	98.144	0.317	0.319	-1.376	1.76	0.806	0.736	-4.891	8.631	0.578	0.606	-4.528	9.457	0.479	-0.983	-0.158	0.072	0.455	0.02	-9.057	9.198	0.988	-0.865	-2.46	0.913	0.358	-1.394
Zinc	-0.895	-8.447	5.504	0.671	1.724	-939.632	2226.66	0.415	3.651	-10.852	100.728	0.111	0.699	-216.165	292.543	0.762	-0.742	-11.915	7.823	0.677	-1.024	-360.529	174.381	0.485	3.704	-1.119	11.699	0.103	1.904	-16.125	39.144	0.404	0.656	-22.234	34.927	0.655	3.021	-0.158	0.786	0.185	-2.892	-61.525	13.089	0.196	5.722	5.277	19.065	0.001	4.962
Calcium	2.621	-0.003	0.03	0.111	0.5	-3.18	4.335	0.757	0.515	-0.113	0.152	0.766	-0.894	-0.755	0.453	0.615	0.358	-0.02	0.026	0.793	-2.217	-1.258	0.012	0.054	-4.243	-0.034	-0.004	0.017	1.031	-0.046	0.085	0.555	-0.575	-0.085	0.051	0.61	2.024	0	0.002	0.246	0.57	-0.074	0.103	0.737	3.578	0.007	0.04	0.006	3.644
Sodium	2.738	-0.008	0.025	0.292	2.304	-2.072	5.375	0.374	2.234	-0.078	0.184	0.42	0.03	-0.595	0.601	0.992	-1.519	-0.031	0.015	0.487	-5.396	-1.571	-0.313	0.004	-5.552	-0.03	0	0.048	-1.2	-0.079	0.051	0.666	-3.312	-0.129	0.006	0.071	3.623	0	0.002	0.194	3.3	-0.035	0.141	0.228	1.544	-0.01	0.023	0.435	4.916
VitA	0.088	-1.348	2.37	0.581	0.039	-370.972	472.893	0.808	0.047	-12.82	16.918	0.781	0.112	-46.217	89.362	0.523	0.034	-2.299	2.961	0.8	0.113	-35.014	107.547	0.309	0.187	-0.77	2.646	0.273	0.17	-3.751	10.98	0.326	0.073	-5.124	10.11	0.511	-0.154	-0.182	0.069	0.37	-0.076	-12.176	7.71	0.652	-0.093	-2.537	1.137	0.445	-0.121
VitB1	2.953	-1.003	37.239	0.063	-0.134	-4525.95	4153.69	0.931	-0.984	-198.139	107.732	0.553	0.984	-496.799	897.704	0.563	-0.198	-29.09	25.017	0.88	1.001	-393.726	1072.6	0.354	-0.876	-22.24	12.9	0.593	0.747	-58.905	92.603	0.655	0.259	-68.993	87.702	0.81	-1.094	-1.718	0.869	0.51	-1.426	-146.82	57.717	0.383	0.649	-13.747	24.049	0.584	-0.887
VitB2	0.164	-0.611	1.914	0.302	0.005	-281.709	291.203	0.973	0.078	-7.767	12.422	0.643	0.099	-32.927	59.12	0.567	-0.026	-1.962	1.61	0.843	-0.087	-67.464	29.323	0.429	-0.224	-1.932	0.387	0.185	0.073	-3.939	6.061	0.67	-0.08	-7.033	3.31	0.47	-0.043	-0.096	0.075	0.801	0.237	-1.953	11.548	0.158	0.24	-0.018	2.477	0.053	0.341
VitB3	2.205	-1.214	15.163	0.093	1.462	-809.161	2907.82	0.26	-0.581	-79.241	51.746	0.673	1.531	-137.695	459.488	0.282	2.06	-0.669	22.502	0.064	1.139	-114.966	512.976	0.207	1.085	-4.545	10.503	0.427	1.025	-20.519	44.363	0.461	-0.363	-40.309	26.794	0.685	-2.174	-0.989	0.119	0.12	1.358	-21.929	65.662	0.318	1.037	-3.85	12.336	0.295	-0.199
VitC	-3.302	-0.979	-0.011	0.045	-0.926	-141.332	78.311	0.564	-0.197	-4.091	3.649	0.909	-2.681	-31.001	4.287	0.133	-2.092	-1.21	0.159	0.128	-1.873	-34.078	3.029	0.098	-1.28	-0.611	0.278	0.452	-1.29	-2.628	1.206	0.457	-0.946	-2.818	1.148	0.399	2.131	-0.013	0.053	0.218	0.592	-2.136	3.04	0.725	0.683	-0.346	0.611	0.578	1.412
VitD	0.095	-0.014	0.025	0.56	0.2	-1.721	7.09	0.225	0.215	-0.06	0.25	0.222	0.115	-0.482	0.934	0.521	0.257	-0.002	0.053	0.069	0.296	0.222	1.71	0.012	0.261	-0.004	0.031	0.136	0.173	-0.039	0.115	0.327	0.147	-0.029	0.13	0.202	-0.027	-0.001	0.001	0.879	0.196	-0.045	0.163	0.258	0.215	-0.003	0.036	0.092	-0.05
#means Standardized coefficients.
Table S9. Multiple regression modeling of multiple nutrients intake and the plasma amino acid concentrations (Toddler, 1 y–3 y).
Essential AAs	His				Lys				Thr				Met				Phe				Leu				Ile				Val				Trp
Nutrients	β#	Lower limit (95% Cl of β)	Upper limit (95% Cl of β)	Adjusted-p value	β#	Lower limit (95% Cl of β)	Upper limit (95% Cl of β)	Adjusted-p value	β#	Lower limit (95% Cl of β)	Upper limit (95% Cl of β)	Adjusted-p value	β#	Lower limit (95% Cl of β)	Upper limit (95% Cl of β)	Adjusted-p value	β#	Lower limit (95% Cl of β)	Upper limit (95% Cl of β)	Adjusted-p value	β#	Lower limit (95% Cl of β)	Upper limit (95% Cl of β)	Adjusted-p value	β#	Lower limit (95% Cl of β)	Upper limit (95% Cl of β)	Adjusted-p value	β#	Lower limit (95% Cl of β)	Upper limit (95% Cl of β)	Adjusted-p value	β#	Lower limit (95% Cl of β)	Upper limit (95% Cl of β)	Adjusted-p value
Fat	-0.079	-0.013	0.011	0.855	-0.673	-0.045	0.007	0.15	-0.824	-0.054	0.002	0.069	-0.4	-0.009	0.003	0.358	0.37	-0.006	0.016	0.378	-0.455	-0.038	0.013	0.315	-0.554	-0.025	0.006	0.209	-0.542	-0.056	0.014	0.228	-0.613	-0.015	0.003	0.159
Protein	0.43	-0.003	0.004	0.801	-1.109	-0.01	0.005	0.541	-2.189	-0.013	0.003	0.214	0.474	-0.001	0.002	0.781	2.991	0	0.006	0.075	-1.152	-0.01	0.005	0.516	-2.634	-0.008	0.001	0.131	-0.52	-0.011	0.008	0.766	1.306	-0.002	0.004	0.441
Carbohydrate	0.253	0	0	0.125	0.287	0	0.001	0.102	0.157	0	0.001	0.347	0.188	0	0	0.249	0.016	0	0	0.92	0.228	0	0.001	0.18	0.206	0	0	0.212	0.317	0	0.001	0.064	0.207	0	0	0.203
Iron	0.134	-0.712	1.712	0.408	-0.123	-3.612	1.718	0.476	-0.112	-3.768	1.872	0.5	-0.116	-0.809	0.383	0.474	0.093	-0.81	1.494	0.55	-0.063	-3.026	2.078	0.709	-0.17	-2.332	0.741	0.301	-0.031	-3.842	3.184	0.851	-0.135	-1.294	0.53	0.402
Zinc	0.227	-1.501	9.284	0.152	0.224	-3.918	19.79	0.183	0.244	-3.033	22.051	0.133	0.214	-0.849	4.455	0.176	0.146	-2.653	7.595	0.335	0.308	-0.637	22.065	0.064	0.392	1.631	15.296	0.017	0.317	-0.297	30.953	0.054	0.246	-0.853	7.261	0.118
Calcium	0.493	-0.393	0.533	0.761	0.878	-0.76	1.276	0.61	1.008	-0.752	1.403	0.543	-1.06	-0.302	0.154	0.514	-3.856	-0.98	-0.1	0.018	1.104	-0.657	1.293	0.512	1.727	-0.278	0.896	0.293	0.844	-1.004	1.68	0.613	-0.814	-0.436	0.261	0.613
Sodium	-2.072	-0.165	0.055	0.32	0.124	-0.236	0.249	0.955	-0.875	-0.309	0.204	0.679	-3.061	-0.094	0.014	0.145	-2.909	-0.181	0.029	0.151	0.659	-0.197	0.267	0.759	1.238	-0.098	0.181	0.553	-0.036	-0.322	0.317	0.986	-2.083	-0.125	0.041	0.313
VitA	-1.498	-553.991	183.584	0.315	-2.076	-1342.17	279.242	0.192	-2.228	-1485.17	230.345	0.147	-0.283	-198.601	164.159	0.848	2.562	-38.07	662.773	0.079	-0.67	-944.433	608.184	0.663	-1.914	-765.504	169.075	0.204	-1.494	-1589.86	547.331	0.329	-0.522	-326.477	228.448	0.722
VitB1	0.946	-355.022	552.258	0.662	0.463	-897.166	1097.31	0.84	2.494	-462.713	1647.52	0.262	1.77	-132.158	314.069	0.414	-1.518	-587.212	274.884	0.467	1.294	-681.041	1228.81	0.564	1.571	-368.372	781.241	0.471	0.53	-1158.52	1470.41	0.811	0.328	-315.33	367.275	0.878
VitB2	-0.032	-48.852	39.622	0.834	-0.08	-121.024	73.469	0.623	0.061	-82.711	123.071	0.693	-0.141	-31.796	11.718	0.356	-0.18	-67.616	16.453	0.225	-0.222	-158.19	28.052	0.165	-0.167	-86.385	25.721	0.28	-0.139	-184.665	71.699	0.377	-0.052	-39.013	27.552	0.729
VitB3	-0.003	-1.531	1.5	0.983	-0.089	-4.254	2.408	0.578	0.04	-3.065	3.985	0.793	0.004	-0.735	0.756	0.978	0.168	-0.607	2.272	0.249	-0.036	-3.559	2.821	0.816	-0.001	-1.928	1.912	0.993	-0.055	-5.172	3.61	0.72	0.024	-1.049	1.231	0.873
VitC	-0.247	-1.328	0.383	0.27	-0.168	-2.546	1.216	0.478	-0.165	-2.706	1.275	0.471	-0.422	-0.817	0.024	0.064	-0.191	-1.173	0.453	0.376	-0.016	-1.865	1.738	0.943	-0.004	-1.094	1.075	0.986	-0.13	-3.179	1.779	0.57	-0.54	-1.427	-0.139	0.019
VitD	-0.328	-1.471	-0.051	0.036	-0.109	-2.086	1.037	0.5	-0.073	-2.038	1.266	0.638	-0.246	-0.63	0.068	0.111	-0.153	-1.025	0.325	0.3	0.045	-1.282	1.708	0.775	0.042	-0.776	1.024	0.781	-0.091	-2.651	1.465	0.562	-0.128	-0.761	0.308	0.396
#means Standardized coefficients.
Non-Essential AAs	Gly				Ala				Arg				Pro				Tyr				Ser				Cys				Glu				Gln				Asp				Asn
Nutrients	β#	Lower limit (95% Cl of β)	Upper limit (95% Cl of β)	Adjusted-p value	β#	Lower limit (95% Cl of β)	Upper limit (95% Cl of β)	Adjusted-p value	β#	Lower limit (95% Cl of β)	Upper limit (95% Cl of β)	Adjusted-p value	β#	Lower limit (95% Cl of β)	Upper limit (95% Cl of β)	Adjusted-p value	β#	Lower limit (95% Cl of β)	Upper limit (95% Cl of β)	Adjusted-p value	β#	Lower limit (95% Cl of β)	Upper limit (95% Cl of β)	Adjusted-p value	β#	Lower limit (95% Cl of β)	Upper limit (95% Cl of β)	Adjusted-p value	β#	Lower limit (95% Cl of β)	Upper limit (95% Cl of β)	Adjusted-p value	β#	Lower limit (95% Cl of β)	Upper limit (95% Cl of β)	Adjusted-p value	β#	Lower limit (95% Cl of β)	Upper limit (95% Cl of β)	Adjusted-p value	β#	Lower limit (95% Cl of β)	Upper limit (95% Cl of β)	Adjusted-p value
Fat	-0.031	-0.046	0.043	0.948	-0.508	-0.124	0.039	0.296	0.385	-0.018	0.05	0.358	-0.622	-0.08	0.017	0.192	-0.219	-0.017	0.01	0.6	-0.616	-0.037	0.006	0.153	0.422	-0.021	0.06	0.329	-0.488	-0.09	0.027	0.283	-0.033	-0.08	0.073	0.929	0.046	-0.017	0.019	0.914	-0.605	-0.018	0.003	0.167
Protein	-0.101	-0.013	0.012	0.957	-1.293	-0.031	0.015	0.497	-1.048	-0.013	0.007	0.522	-1.146	-0.018	0.01	0.538	1.055	-0.003	0.005	0.522	-1.321	-0.009	0.004	0.431	-0.651	-0.014	0.009	0.7	-0.109	-0.017	0.016	0.951	-1.906	-0.036	0.008	0.194	1.547	-0.003	0.007	0.362	-0.308	-0.003	0.003	0.856
Carbohydrate	0.173	0	0.001	0.339	-0.028	-0.001	0.001	0.879	0.022	-0.001	0.001	0.886	-0.018	-0.001	0.001	0.92	0.245	0	0	0.123	0.258	0	0.001	0.111	0.01	-0.001	0.001	0.948	-0.139	-0.001	0.001	0.411	0.041	-0.001	0.001	0.768	-0.021	0	0	0.898	0	0	0	0.999
Iron	0.098	-3.275	5.701	0.587	-0.138	-11.346	5.08	0.444	0.087	-2.494	4.418	0.576	-0.121	-6.591	3.231	0.492	-0.21	-2.319	0.461	0.184	0.04	-1.912	2.458	0.801	0.073	-3.163	5.017	0.649	-0.093	-7.559	4.295	0.58	-0.15	-11.954	3.562	0.28	-0.161	-2.706	0.908	0.32	-0.171	-1.625	0.505	0.293
Zinc	0.07	-15.925	23.994	0.684	0.14	-21.977	51.078	0.424	0.383	4.162	34.903	0.014	0.133	-13.353	30.328	0.436	0.092	-4.311	8.052	0.543	0.275	-1.041	18.396	0.079	0.359	2.748	39.129	0.025	-0.203	-42.719	10	0.216	0.404	17.658	86.666	0.004	-0.297	-15.707	0.364	0.061	0.153	-2.424	7.049	0.329
Calcium	0.468	-1.493	1.936	0.795	-0.805	-3.834	2.442	0.656	0.194	-1.239	1.402	0.901	-0.589	-2.188	1.565	0.738	-1.613	-0.803	0.259	0.305	0.291	-0.759	0.911	0.855	0.134	-1.498	1.627	0.934	0.726	-1.78	2.749	0.667	0.587	-2.337	3.591	0.67	-2.231	-1.167	0.214	0.17	-0.358	-0.452	0.362	0.824
Sodium	-1.55	-0.545	0.271	0.5	-0.169	-0.774	0.72	0.942	-1.704	-0.448	0.18	0.393	-0.749	-0.52	0.373	0.74	-3.331	-0.231	0.022	0.102	-1.99	-0.296	0.102	0.33	-1.496	-0.507	0.237	0.468	-0.139	-0.556	0.522	0.949	-4.388	-1.579	-0.168	0.017	0.648	-0.138	0.19	0.752	-1.706	-0.137	0.057	0.41
VitA	-0.781	-1687.65	1042.43	0.635	-0.293	-2718.74	2277.59	0.859	-0.499	-1234.8	867.665	0.725	-0.052	-1517.73	1469.68	0.974	-0.115	-439.622	405.896	0.936	-2.001	-1120.02	209.286	0.173	0.795	-909.494	1578.68	0.589	0.848	-1309.98	2295.54	0.583	-1.289	-3559.39	1160.16	0.309	3.08	23.596	1122.75	0.041	-0.155	-340.818	307.071	0.916
VitB1	1.452	-1172.9	2185.34	0.545	0.97	-2457.16	3688.75	0.687	2.124	-634.452	1951.76	0.308	1.718	-1169.98	2504.79	0.466	0.832	-416.843	623.216	0.69	2.242	-387.22	1247.93	0.293	2.716	-566.416	2494.24	0.21	1.885	-1293.16	3141.93	0.403	5.674	1553.62	7359.07	0.004	-1.602	-927.551	424.503	0.455	1.967	-217.436	579.522	0.363
VitB2	-0.151	-236.808	90.675	0.371	0.051	-254.514	344.813	0.762	0.019	-118.072	134.126	0.898	-0.108	-237.497	120.852	0.513	-0.298	-101.833	-0.41	0.048	-0.107	-108.142	51.312	0.474	-0.177	-236.454	62.011	0.244	-0.035	-239.683	192.812	0.827	-0.161	-458.028	108.098	0.218	0.082	-48.142	83.705	0.588	-0.205	-64.946	12.771	0.182
VitB3	-0.103	-7.347	3.872	0.534	-0.002	-10.335	10.196	0.989	-0.073	-5.417	3.223	0.61	-0.121	-8.411	3.865	0.458	-0.055	-2.069	1.405	0.701	0.04	-2.363	3.099	0.786	-0.183	-8.244	1.98	0.222	0.1	-5.039	9.777	0.521	-0.13	-14.61	4.783	0.311	0.025	-2.069	2.448	0.866	-0.002	-1.338	1.324	0.991
VitC	-0.187	-4.357	1.977	0.451	-0.101	-6.97	4.623	0.684	-0.3	-4.143	0.736	0.165	-0.064	-3.92	3.012	0.792	-0.251	-1.551	0.411	0.246	-0.35	-2.772	0.312	0.115	-0.087	-3.451	2.322	0.694	0.251	-1.935	6.431	0.283	-0.428	-11.63	-0.679	0.029	0.436	-0.024	2.527	0.054	0.212	-0.395	1.109	0.342
VitD	-0.159	-3.862	1.395	0.348	-0.124	-6.56	3.061	0.466	-0.234	-3.639	0.41	0.114	-0.184	-4.464	1.289	0.27	0.025	-0.746	0.882	0.867	-0.132	-1.842	0.718	0.379	-0.014	-2.509	2.282	0.924	0.084	-2.551	4.392	0.594	-0.088	-6.09	2.998	0.495	0.144	-0.556	1.561	0.342	0.078	-0.465	0.783	0.608
#means Standardized coefficients.
AA derivatives	GABA				Tau				EtN				PEtN				Hylys				Hyp				Asa				Sar				Car				Ans				bAib				Aad				Abu
Nutrients	β#	Lower limit (95% Cl of β)	Upper limit (95% Cl of β)	Adjusted-p value	β#	Lower limit (95% Cl of β)	Upper limit (95% Cl of β)	Adjusted-p value	β#	Lower limit (95% Cl of β)	Upper limit (95% Cl of β)	Adjusted-p value	β#	Lower limit (95% Cl of β)	Upper limit (95% Cl of β)	Adjusted-p value	β#	Lower limit (95% Cl of β)	Upper limit (95% Cl of β)	Adjusted-p value	β#	Lower limit (95% Cl of β)	Upper limit (95% Cl of β)	Adjusted-p value	β#	Lower limit (95% Cl of β)	Upper limit (95% Cl of β)	Adjusted-p value	β#	Lower limit (95% Cl of β)	Upper limit (95% Cl of β)	Adjusted-p value	β#	Lower limit (95% Cl of β)	Upper limit (95% Cl of β)	Adjusted-p value	β#	Lower limit (95% Cl of β)	Upper limit (95% Cl of β)	Adjusted-p value	β#	Lower limit (95% Cl of β)	Upper limit (95% Cl of β)	Adjusted-p value	β#	Lower limit (95% Cl of β)	Upper limit (95% Cl of β)	Adjusted-p value	β#
Fat	0.054	0	0	0.894	-0.623	-0.083	0.012	0.135	0.221	-0.002	0.003	0.633	-0.112	-0.01	0.008	0.791	0.358	0	0.001	0.432	-0.011	-0.004	0.004	0.98	0.291	0	0	0.491	-0.708	-0.002	0	0.112	0.006	0	0	0.989	-0.413	0	0	0.366	0.846	0	0.002	0.04	0.211	0	0	0.63	-0.36
Protein	1.268	0	0	0.425	-0.481	-0.016	0.012	0.765	0.571	-0.001	0.001	0.754	1.084	-0.002	0.003	0.515	-1.226	0	0	0.493	-0.524	-0.001	0.001	0.758	-2.781	0	0	0.1	3.149	0	0	0.074	-0.904	0	0	0.601	-0.042	0	0	0.981	0.489	0	0	0.756	0.005	0	0	0.997	-2.107
Carbohydrate	0.068	0	0	0.65	-0.178	-0.001	0	0.251	0.048	0	0	0.784	-0.112	0	0	0.48	0.017	0	0	0.922	0.102	0	0	0.53	-0.187	0	0	0.241	0.15	0	0	0.363	-0.029	0	0	0.861	0.062	0	0	0.714	0.123	0	0	0.413	0.31	0	0	0.064	0.019
Iron	-0.141	-0.042	0.015	0.353	-0.147	-7.082	2.506	0.339	0.256	-0.067	0.439	0.144	-0.177	-1.425	0.406	0.266	0.223	-0.013	0.064	0.192	0.187	-0.176	0.65	0.253	-0.034	-0.022	0.018	0.831	-0.133	-0.128	0.054	0.418	-0.038	-0.009	0.008	0.817	-0.16	-0.004	0.001	0.348	0.148	-0.059	0.172	0.326	-0.06	-0.028	0.019	0.716	0.019
Zinc	-0.482	-0.337	-0.083	0.002	-0.02	-22.721	19.921	0.895	0.079	-0.859	1.391	0.635	-0.281	-7.8	0.342	0.071	-0.032	-0.19	0.157	0.846	0.223	-0.534	3.142	0.159	0.067	-0.069	0.108	0.661	-0.161	-0.611	0.2	0.31	-0.087	-0.048	0.027	0.582	0.1	-0.008	0.015	0.544	0.221	-0.122	0.902	0.131	0.177	-0.046	0.164	0.265	0.321
Calcium	-1.647	-0.017	0.005	0.278	-0.691	-2.242	1.421	0.652	1.809	-0.046	0.147	0.299	-0.332	-0.386	0.313	0.834	-0.147	-0.016	0.014	0.931	0.61	-0.128	0.187	0.706	1.697	-0.004	0.012	0.285	1.26	-0.021	0.048	0.443	1.27	-0.002	0.004	0.441	0.999	-0.001	0.001	0.557	0.615	-0.035	0.053	0.681	0.363	-0.008	0.01	0.824	0.941
Sodium	0.72	-0.002	0.003	0.708	-1.177	-0.566	0.306	0.549	0.369	-0.021	0.025	0.867	0.454	-0.074	0.093	0.822	1.531	-0.002	0.005	0.481	1.155	-0.027	0.048	0.577	2.694	-0.001	0.003	0.186	-4.284	-0.017	0	0.046	-0.006	-0.001	0.001	0.998	-3.01	0	0	0.171	1.66	-0.006	0.015	0.387	1.661	-0.001	0.003	0.428	-0.547
VitA	1.792	-3.078	14.342	0.198	2.536	-146.628	2769.72	0.076	-0.329	-84.885	68.961	0.835	0.996	-183.021	373.837	0.492	0.982	-8.116	15.576	0.527	-1.002	-167.955	83.438	0.5	-0.624	-7.371	4.761	0.665	-0.96	-36.552	18.882	0.522	-1.285	-3.682	1.484	0.394	-2.153	-1.295	0.239	0.171	0.916	-23.366	46.674	0.504	-1.737	-11.332	3.038	0.249	-1.635
VitB1	-2.129	-16.36	5.068	0.292	3.722	-169.544	3417.81	0.075	0.332	-87.854	101.389	0.885	-1.026	-425.384	259.598	0.627	-0.066	-14.782	14.361	0.977	-1.371	-203.418	105.818	0.526	0.781	-6.083	8.84	0.71	1.952	-18.943	49.245	0.373	0.727	-2.653	3.702	0.74	2.428	-0.441	1.446	0.287	-1.735	-61.698	24.458	0.387	-3.476	-15.839	1.837	0.117	2.477
VitB2	-0.094	-1.389	0.701	0.509	-0.218	-306.753	43.073	0.135	-0.009	-9.472	8.982	0.957	-0.188	-54.424	12.373	0.21	-0.043	-1.61	1.232	0.789	-0.021	-16.113	14.042	0.89	-0.26	-1.363	0.093	0.085	-0.089	-4.283	2.367	0.563	-0.203	-0.513	0.107	0.193	-0.247	-0.163	0.021	0.128	-0.158	-6.542	1.859	0.266	0.072	-0.662	1.062	0.64	0.196
VitB3	0.21	-0.009	0.063	0.136	0.091	-4.071	7.913	0.52	-0.012	-0.328	0.304	0.939	0.199	-0.37	1.918	0.178	-0.087	-0.062	0.035	0.58	-0.11	-0.705	0.328	0.463	-0.194	-0.041	0.008	0.187	0.009	-0.111	0.117	0.953	0.114	-0.007	0.015	0.454	0.023	-0.003	0.003	0.881	-0.215	-0.255	0.032	0.125	0.211	-0.009	0.05	0.168	-0.01
VitC	0.327	-0.004	0.036	0.12	0.263	-1.282	5.485	0.216	0.116	-0.135	0.222	0.626	0.325	-0.166	1.126	0.141	0.535	0.004	0.059	0.026	0.039	-0.266	0.317	0.861	0.475	0.001	0.029	0.034	-0.32	-0.11	0.019	0.161	0.345	-0.001	0.011	0.132	-0.331	-0.003	0.001	0.162	0.135	-0.055	0.108	0.511	-0.047	-0.018	0.015	0.834	-0.096
VitD	0.132	-0.009	0.025	0.352	0.16	-1.258	4.358	0.27	-0.135	-0.209	0.087	0.408	0.234	-0.116	0.956	0.121	-0.031	-0.025	0.021	0.847	-0.113	-0.331	0.153	0.459	0.288	0	0.023	0.058	-0.033	-0.059	0.048	0.829	0.275	-0.001	0.009	0.08	0.061	-0.001	0.002	0.703	0.185	-0.023	0.112	0.191	0.009	-0.013	0.014	0.955	-0.326
#means Standardized coefficients.
Table S9. Multiple regression modeling of multiple nutrients intake and the plasma amino acid concentrations (Preschool, 3 y–6 y).
Essential AAs	His				Lys				Thr				Met				Phe				Leu				Ile				Val				Trp
Nutrients	β#	Lower limit (95% Cl of β)	Upper limit (95% Cl of β)	Adjusted-p value	β#	Lower limit (95% Cl of β)	Upper limit (95% Cl of β)	Adjusted-p value	β#	Lower limit (95% Cl of β)	Upper limit (95% Cl of β)	Adjusted-p value	β#	Lower limit (95% Cl of β)	Upper limit (95% Cl of β)	Adjusted-p value	β#	Lower limit (95% Cl of β)	Upper limit (95% Cl of β)	Adjusted-p value	β#	Lower limit (95% Cl of β)	Upper limit (95% Cl of β)	Adjusted-p value	β#	Lower limit (95% Cl of β)	Upper limit (95% Cl of β)	Adjusted-p value	β#	Lower limit (95% Cl of β)	Upper limit (95% Cl of β)	Adjusted-p value	β#	Lower limit (95% Cl of β)	Upper limit (95% Cl of β)	Adjusted-p value
Fat	0.02	-0.003	0.004	0.901	0.103	-0.009	0.015	0.574	0.214	-0.003	0.011	0.219	0.017	-0.002	0.002	0.928	-0.331	-0.006	0	0.06	-0.295	-0.018	0.001	0.09	-0.202	-0.01	0.003	0.239	-0.186	-0.021	0.007	0.305	0.029	-0.003	0.003	0.858
Protein	1.708	-0.005	0.014	0.356	1.825	-0.018	0.046	0.373	2.876	-0.005	0.032	0.141	1.857	-0.003	0.008	0.37	-0.023	-0.008	0.008	0.99	1.607	-0.015	0.037	0.402	1.979	-0.008	0.025	0.301	1.222	-0.025	0.047	0.544	4.454	0.002	0.017	0.018
Carbohydrate	-0.273	-0.002	0	0.078	-0.36	-0.007	0	0.038	-0.382	-0.004	0	0.02	-0.362	-0.001	0	0.039	-0.104	-0.001	0.001	0.513	-0.273	-0.005	0	0.089	-0.213	-0.003	0.001	0.179	-0.244	-0.006	0.001	0.146	-0.277	-0.001	0	0.069
Iron	-0.183	-2.253	0.52	0.213	0.119	-2.923	6.296	0.463	-0.202	-4.37	0.902	0.191	-0.052	-0.945	0.687	0.751	0.353	0.18	2.521	0.025	0.23	-0.9	6.566	0.133	0.104	-1.583	3.255	0.488	0.213	-1.737	8.66	0.185	0.148	-0.542	1.7	0.302
Zinc	0.175	-2.708	9.249	0.275	0.127	-12.758	26.988	0.472	0.048	-9.724	13.005	0.771	0.075	-2.781	4.257	0.673	0.056	-4.206	5.886	0.738	0.095	-11.503	20.689	0.566	0.06	-8.54	12.317	0.716	0.217	-8.493	36.335	0.216	0.277	-0.561	9.108	0.081
Calcium	-0.017	-0.041	0.037	0.909	-0.05	-0.15	0.111	0.761	-0.181	-0.117	0.032	0.251	-0.085	-0.029	0.017	0.614	-0.141	-0.048	0.018	0.37	-0.081	-0.133	0.078	0.604	-0.043	-0.078	0.059	0.779	0.018	-0.139	0.155	0.91	-0.084	-0.041	0.023	0.567
Sodium	-0.005	-0.011	0.01	0.974	0.205	-0.015	0.055	0.257	0.221	-0.007	0.033	0.198	0.245	-0.002	0.01	0.182	0.067	-0.007	0.011	0.693	0.311	-0.002	0.054	0.07	0.303	-0.002	0.035	0.077	0.202	-0.017	0.062	0.257	0.203	-0.003	0.014	0.205
VitA	0.028	-195.616	231.886	0.864	0.055	-604.96	816.068	0.765	-0.127	-554.189	258.451	0.465	0.008	-123.243	128.403	0.967	0.191	-81.432	279.405	0.273	0.078	-446.381	704.594	0.652	0.114	-249.93	495.808	0.508	0.106	-567.837	1034.91	0.558	0.17	-82.898	262.775	0.298
VitB1	0.315	1.609	139.32	0.045	0.071	-181.127	276.626	0.675	0.18	-57.677	204.097	0.264	0.159	-21.847	59.216	0.356	0.305	-3.001	113.234	0.062	0.115	-118.358	252.403	0.468	0.163	-58.473	181.75	0.305	0.149	-143.734	372.555	0.375	-0.072	-69.049	42.302	0.629
VitB2	-0.609	-260.924	182.323	0.721	1.489	-448.768	1024.6	0.433	3.465	-15.82	826.751	0.059	0.598	-110.191	150.723	0.755	-1.932	-287.725	86.401	0.282	-0.605	-697.942	495.423	0.733	-0.444	-434.93	338.274	0.801	-0.342	-906.623	755.15	0.854	-0.392	-200.06	158.344	0.815
VitB3	1.77	-12.204	46.22	0.245	1.105	-65.267	128.936	0.51	1.118	-36.044	75.015	0.481	1.518	-9.529	24.861	0.372	1.201	-15.334	33.979	0.448	2.664	-12.219	145.077	0.095	2.691	-7.319	94.596	0.091	1.759	-51.536	167.5	0.29	3.903	7.32	54.561	0.012
VitC	0.617	-3.615	5.99	0.619	-0.592	-19.38	12.547	0.667	-1.719	-15.129	3.129	0.191	-0.219	-3.049	2.605	0.874	0.971	-2.545	5.563	0.455	-0.52	-15.528	10.332	0.686	-0.137	-8.821	7.934	0.915	0.039	-17.75	18.26	0.977	0.662	-2.832	4.935	0.586
VitD	0.267	-1.122	1.608	0.72	0.214	-3.953	5.12	0.796	-0.011	-2.612	2.577	0.989	-0.027	-0.817	0.79	0.974	0.324	-0.914	1.39	0.678	-0.175	-4.089	3.261	0.821	-0.212	-2.707	2.055	0.783	0.122	-4.738	5.497	0.881	-0.285	-1.318	0.89	0.696
#means Standardized coefficients.
Non-Essential AAs	Gly				Ala				Arg				Pro				Tyr				Ser				Cys				Glu				Gln				Asp				Asn
Nutrients	β#	Lower limit (95% Cl of β)	Upper limit (95% Cl of β)	Adjusted-p value	β#	Lower limit (95% Cl of β)	Upper limit (95% Cl of β)	Adjusted-p value	β#	Lower limit (95% Cl of β)	Upper limit (95% Cl of β)	Adjusted-p value	β#	Lower limit (95% Cl of β)	Upper limit (95% Cl of β)	Adjusted-p value	β#	Lower limit (95% Cl of β)	Upper limit (95% Cl of β)	Adjusted-p value	β#	Lower limit (95% Cl of β)	Upper limit (95% Cl of β)	Adjusted-p value	β#	Lower limit (95% Cl of β)	Upper limit (95% Cl of β)	Adjusted-p value	β#	Lower limit (95% Cl of β)	Upper limit (95% Cl of β)	Adjusted-p value	β#	Lower limit (95% Cl of β)	Upper limit (95% Cl of β)	Adjusted-p value	β#	Lower limit (95% Cl of β)	Upper limit (95% Cl of β)	Adjusted-p value	β#	Lower limit (95% Cl of β)	Upper limit (95% Cl of β)	Adjusted-p value
Fat	0.128	-0.009	0.02	0.434	0.321	0.002	0.053	0.038	-0.198	-0.01	0.003	0.31	0.194	-0.009	0.027	0.307	-0.132	-0.009	0.004	0.447	0.104	-0.005	0.01	0.567	-0.211	-0.013	0.004	0.255	0.24	-0.002	0.01	0.19	-0.119	-0.026	0.012	0.454	-0.051	-0.002	0.001	0.766	-0.124	-0.006	0.003	0.467
Protein	0.264	-0.035	0.041	0.885	2.252	-0.023	0.114	0.184	-2.471	-0.029	0.008	0.259	-0.195	-0.049	0.045	0.926	2.513	-0.006	0.028	0.198	-0.058	-0.02	0.02	0.977	-1.37	-0.029	0.015	0.506	0.142	-0.015	0.016	0.944	-1.541	-0.073	0.029	0.386	-2.681	-0.007	0.001	0.169	2.73	-0.003	0.018	0.157
Carbohydrate	-0.199	-0.006	0.001	0.192	-0.33	-0.015	-0.001	0.022	-0.198	-0.003	0.001	0.271	-0.267	-0.008	0.001	0.131	-0.309	-0.003	0	0.058	-0.326	-0.004	0	0.057	-0.031	-0.002	0.002	0.853	0.022	-0.001	0.002	0.897	-0.158	-0.008	0.002	0.281	-0.182	-0.001	0	0.254	-0.202	-0.002	0	0.203
Iron	-0.299	-11.213	-0.163	0.044	-0.265	-19.687	0.046	0.051	0.019	-2.502	2.797	0.911	-0.05	-7.822	5.803	0.766	0.188	-0.931	3.899	0.221	0.092	-2.066	3.722	0.565	0.101	-2.2	4.18	0.533	0.211	-0.764	3.635	0.194	0.056	-5.891	8.831	0.688	0.25	-0.113	1.113	0.106	-0.249	-2.843	0.273	0.103
Zinc	0.05	-20.057	27.587	0.75	0.031	-37.969	47.114	0.829	-0.095	-14.294	8.552	0.613	-0.087	-36.355	22.391	0.633	0.081	-7.906	12.919	0.628	0.085	-9.461	15.493	0.627	0.075	-10.852	16.657	0.671	0.07	-7.601	11.366	0.69	0.376	7.034	70.507	0.018	-0.076	-3.239	2.044	0.649	0.011	-6.5	6.938	0.948
Calcium	-0.34	-0.334	-0.022	0.027	-0.095	-0.376	0.182	0.486	-0.018	-0.079	0.071	0.919	-0.043	-0.217	0.169	0.802	-0.068	-0.083	0.054	0.666	-0.139	-0.116	0.047	0.4	0.123	-0.057	0.123	0.462	0.111	-0.041	0.083	0.503	-0.223	-0.368	0.048	0.128	0.164	-0.008	0.026	0.297	-0.134	-0.063	0.025	0.389
Sodium	-0.088	-0.053	0.03	0.586	-0.031	-0.083	0.067	0.832	0.024	-0.019	0.021	0.901	0.02	-0.049	0.054	0.916	0.226	-0.006	0.03	0.189	0.031	-0.02	0.024	0.86	0.038	-0.022	0.027	0.834	0.04	-0.015	0.018	0.825	-0.002	-0.056	0.055	0.991	-0.141	-0.007	0.003	0.407	0.112	-0.008	0.016	0.506
VitA	0.11	-568.054	1135.39	0.504	0.141	-816.857	2225.18	0.354	0.082	-323.754	493.047	0.677	0.195	-515.337	1585.02	0.309	0.169	-192.897	551.648	0.335	0.003	-442.258	449.969	0.986	0.146	-299.125	684.4	0.432	0.015	-325.089	353.046	0.934	-0.033	-1249.66	1019.73	0.838	0.125	-60.673	128.212	0.473	0.026	-221.858	258.617	0.878
VitB1	0.328	20.304	569.033	0.036	0.128	-265.869	714.055	0.36	0.117	-88.969	174.146	0.516	0.005	-333.62	342.964	0.978	0.024	-110.981	128.858	0.881	0.154	-78.447	208.964	0.363	0.028	-145.674	171.147	0.871	-0.167	-163.058	55.388	0.324	0.259	-45.134	685.9	0.084	0.05	-25.701	35.145	0.755	0.392	18.064	172.839	0.017
VitB2	-0.5	-1012.59	753.601	0.768	-0.515	-1836.31	1317.76	0.741	-0.234	-447.858	399.026	0.908	0.806	-866.171	1311.54	0.681	-0.432	-432.211	339.756	0.809	1.313	-302.281	622.806	0.487	-1.201	-669.468	350.281	0.53	-1.801	-518.55	184.561	0.342	-2.919	-2214.99	137.978	0.082	0.099	-95.225	100.616	0.956	1.105	-171.619	326.552	0.532
VitB3	0.386	-101.494	131.305	0.797	0.462	-173.198	242.536	0.737	-0.987	-71.179	40.447	0.58	-0.406	-160.249	126.793	0.814	3.3	1.778	103.53	0.043	-0.084	-62.488	59.447	0.96	0.148	-64.279	70.133	0.93	1.664	-23.357	69.319	0.321	0.377	-135.069	175.073	0.795	-2.103	-21.444	4.369	0.188	1.545	-16.697	48.967	0.326
VitC	0.143	-18.031	20.242	0.907	1.938	-5.073	63.275	0.093	-0.999	-12.291	6.061	0.496	0.139	-22.447	24.743	0.922	-0.869	-11.14	5.588	0.505	-1.032	-13.783	6.263	0.452	-0.65	-13.628	8.469	0.639	-0.192	-8.148	7.088	0.889	0.802	-16.985	34.003	0.503	-0.398	-2.445	1.799	0.759	0.564	-4.217	6.578	0.66
VitD	-0.183	-6.106	4.771	0.805	-0.077	-10.26	9.164	0.91	0.435	-1.966	3.249	0.621	0.639	-4.216	9.196	0.456	-0.495	-3.125	1.629	0.527	0.465	-2.048	3.65	0.572	-0.688	-4.429	1.851	0.411	-0.319	-2.582	1.748	0.698	0.032	-7.087	7.404	0.965	0.683	-0.34	0.866	0.383	0.274	-1.263	1.805	0.722
#means Standardized coefficients.
AA derivatives	GABA				Tau				EtN				PEtN				Hylys				Hyp				Asa				Sar				Car				Ans				bAib				Aad				Abu
Nutrients	β#	Lower limit (95% Cl of β)	Upper limit (95% Cl of β)	Adjusted-p value	β#	Lower limit (95% Cl of β)	Upper limit (95% Cl of β)	Adjusted-p value	β#	Lower limit (95% Cl of β)	Upper limit (95% Cl of β)	Adjusted-p value	β#	Lower limit (95% Cl of β)	Upper limit (95% Cl of β)	Adjusted-p value	β#	Lower limit (95% Cl of β)	Upper limit (95% Cl of β)	Adjusted-p value	β#	Lower limit (95% Cl of β)	Upper limit (95% Cl of β)	Adjusted-p value	β#	Lower limit (95% Cl of β)	Upper limit (95% Cl of β)	Adjusted-p value	β#	Lower limit (95% Cl of β)	Upper limit (95% Cl of β)	Adjusted-p value	β#	Lower limit (95% Cl of β)	Upper limit (95% Cl of β)	Adjusted-p value	β#	Lower limit (95% Cl of β)	Upper limit (95% Cl of β)	Adjusted-p value	β#	Lower limit (95% Cl of β)	Upper limit (95% Cl of β)	Adjusted-p value	β#	Lower limit (95% Cl of β)	Upper limit (95% Cl of β)	Adjusted-p value	β#
Fat	0.294	0	0	0.067	0.135	-0.004	0.011	0.397	0.048	0	0	0.766	0.137	0	0	0.373	-0.301	0	0	0.056	0.003	-0.001	0.001	0.987	-0.145	0	0	0.357	-0.193	0	0	0.256	0.068	0	0	0.673	0.166	0	0	0.371	0.004	0	0	0.982	-0.154	0	0	0.393	-0.49
Protein	-1.091	0	0	0.534	-1.703	-0.029	0.01	0.342	0.082	-0.001	0.001	0.964	-3.401	0	0	0.054	-1.062	0	0	0.538	-0.535	-0.004	0.003	0.771	3.628	0	0	0.044	0.023	-0.001	0.001	0.99	2.236	0	0	0.221	-0.315	0	0	0.879	-4.402	-0.001	0	0.032	0.973	0	0	0.629	-0.536
Carbohydrate	-0.33	0	0	0.027	-0.114	-0.003	0.001	0.44	-0.142	0	0	0.345	-0.23	0	0	0.11	0.051	0	0	0.716	-0.047	0	0	0.759	0.11	0	0	0.448	-0.424	0	0	0.009	0.07	0	0	0.64	0.285	0	0	0.101	0.069	0	0	0.673	-0.214	0	0	0.202	-0.175
Iron	-0.117	-0.007	0.003	0.401	0.059	-2.249	3.435	0.675	0.104	-0.081	0.171	0.472	0.071	-0.009	0.015	0.601	0.168	-0.004	0.018	0.22	-0.436	-1.373	-0.269	0.005	0.133	-0.002	0.006	0.339	0.081	-0.061	0.106	0.588	-0.043	-0.008	0.006	0.761	0.119	0	0	0.468	-0.041	-0.113	0.087	0.797	0.199	-0.016	0.068	0.214	0.297
Zinc	0.231	-0.005	0.037	0.134	0.115	-7.73	16.775	0.459	0.217	-0.171	0.917	0.173	0.091	-0.036	0.067	0.541	0.18	-0.019	0.075	0.23	0.38	0.437	5.196	0.022	0.11	-0.011	0.023	0.47	-0.005	-0.367	0.355	0.974	-0.137	-0.043	0.017	0.382	-0.216	-0.002	0	0.233	-0.054	-0.497	0.364	0.756	0.167	-0.095	0.268	0.339	0.376
Calcium	0.304	0	0	0.038	0.259	-0.009	0.151	0.081	0.094	-0.002	0.005	0.526	-0.099	0	0	0.482	-0.016	0	0	0.907	0.204	-0.005	0.026	0.178	-0.08	0	0	0.576	0.094	-0.002	0.003	0.541	0.096	0	0	0.514	-0.135	0	0	0.425	-0.112	-0.004	0.002	0.49	0.098	-0.001	0.002	0.551	-0.119
Sodium	-0.016	0	0	0.92	-0.196	-0.035	0.008	0.217	-0.164	-0.001	0	0.309	-0.154	0	0	0.311	0.074	0	0	0.627	-0.195	-0.007	0.002	0.234	-0.037	0	0	0.808	0.118	0	0.001	0.48	0.095	0	0	0.552	-0.035	0	0	0.849	-0.254	-0.001	0	0.153	0.136	0	0	0.445	0.048
VitA	0.028	-0.687	0.819	0.861	0.447	167.641	1043.81	0.008	0.336	0.317	39.2	0.047	0.362	0.29	3.96	0.024	-0.113	-2.288	1.07	0.467	-0.036	-94.153	75.974	0.83	0.213	-0.202	1.024	0.183	0.095	-9.326	16.498	0.577	0.081	-0.812	1.343	0.62	0.07	-0.034	0.05	0.709	-0.071	-18.428	12.364	0.692	0.161	-3.633	9.36	0.377	0.153
VitB1	-0.107	-0.332	0.154	0.462	-0.012	-146.778	135.462	0.936	0.176	-2.637	9.888	0.248	0.185	-0.211	0.971	0.201	0.177	-0.208	0.874	0.22	-0.021	-29.261	25.541	0.891	0.132	-0.109	0.286	0.368	-0.03	-4.551	3.767	0.85	-0.129	-0.495	0.199	0.394	-0.019	-0.014	0.013	0.913	0.159	-2.591	7.328	0.339	0.091	-1.525	2.66	0.585	0.18
VitB2	-0.005	-0.782	0.78	0.997	-3.306	-905.141	3.3	0.052	-0.578	-23.586	16.729	0.732	-1.447	-2.76	1.045	0.367	0.824	-1.294	2.188	0.606	3.073	-9.439	166.954	0.078	3.936	0.129	1.4	0.02	-1.593	-19.444	7.331	0.365	3.208	-0.057	2.178	0.062	-0.262	-0.047	0.041	0.891	-3.356	-30.352	1.574	0.076	-1.093	-8.694	4.777	0.559	0.85
VitB3	-1.889	-0.17	0.036	0.194	0.785	-43.917	75.824	0.592	-0.235	-2.864	2.45	0.875	-1.159	-0.353	0.148	0.414	0.166	-0.216	0.243	0.906	-0.772	-14.571	8.679	0.61	0.325	-0.074	0.093	0.821	1.014	-1.19	2.339	0.513	0.381	-0.128	0.166	0.797	-0.349	-0.006	0.005	0.837	-1.74	-3.215	0.993	0.291	1.962	-0.364	1.412	0.239	0.393
VitC	1.458	-0.007	0.027	0.221	0.265	-8.766	10.92	0.826	0.727	-0.308	0.565	0.554	0.3	-0.036	0.047	0.796	-1.417	-0.061	0.015	0.226	-1.504	-3.061	0.762	0.23	-0.173	-0.015	0.013	0.883	0.526	-0.23	0.35	0.679	-1.501	-0.039	0.009	0.223	0.513	-0.001	0.001	0.714	0.365	-0.299	0.393	0.786	0.227	-0.134	0.158	0.867	-0.841
VitD	0.933	-0.002	0.008	0.194	-0.454	-3.67	1.924	0.531	0.197	-0.108	0.141	0.79	0.868	-0.004	0.019	0.218	0.135	-0.01	0.012	0.846	1.087	-0.151	0.936	0.151	0.183	-0.003	0.004	0.797	0.143	-0.075	0.09	0.851	-0.571	-0.01	0.004	0.438	0.176	0	0	0.834	-0.355	-0.12	0.077	0.661	-0.147	-0.045	0.038	0.857	1.076
#means Standardized coefficients.
Table S9. Multiple regression modeling of multiple nutrients intake and the plasma amino acid concentrations (Child, 6 y–12 y).
Essential AAs	His				Lys				Thr				Met				Phe				Leu				Ile				Val				Trp
Nutrients	β#	Lower limit (95% Cl of β)	Upper limit (95% Cl of β)	Adjusted-p value	β#	Lower limit (95% Cl of β)	Upper limit (95% Cl of β)	Adjusted-p value	β#	Lower limit (95% Cl of β)	Upper limit (95% Cl of β)	Adjusted-p value	β#	Lower limit (95% Cl of β)	Upper limit (95% Cl of β)	Adjusted-p value	β#	Lower limit (95% Cl of β)	Upper limit (95% Cl of β)	Adjusted-p value	β#	Lower limit (95% Cl of β)	Upper limit (95% Cl of β)	Adjusted-p value	β#	Lower limit (95% Cl of β)	Upper limit (95% Cl of β)	Adjusted-p value	β#	Lower limit (95% Cl of β)	Upper limit (95% Cl of β)	Adjusted-p value	β#	Lower limit (95% Cl of β)	Upper limit (95% Cl of β)	Adjusted-p value
Fat	-0.095	-0.001	0	0.582	-0.011	-0.001	0.001	0.941	0.078	-0.001	0.001	0.628	0.093	0	0	0.574	-0.24	-0.001	0	0.189	-0.034	-0.001	0.001	0.833	-0.03	-0.001	0	0.858	0.031	-0.001	0.001	0.852	-0.177	-0.001	0	0.281
Protein	-0.501	0	0	0.01	-0.079	-0.001	0	0.634	0.174	0	0.001	0.318	-0.03	0	0	0.866	-0.368	0	0	0.065	-0.041	0	0	0.816	-0.024	0	0	0.897	-0.028	-0.001	0.001	0.875	-0.365	0	0	0.044
Carbohydrate	-0.038	0	0	0.813	-0.272	0	0	0.063	-0.4	0	0	0.011	-0.343	0	0	0.032	-0.179	0	0	0.292	-0.312	0	0	0.045	-0.116	0	0	0.462	-0.203	0	0	0.195	-0.249	0	0	0.109
Iron	-0.228	-1.452	0.25	0.161	-0.393	-5.155	-0.807	0.009	-0.214	-3.167	0.536	0.158	-0.373	-0.872	-0.08	0.02	-0.235	-1.659	0.301	0.168	-0.297	-3.495	0.038	0.055	-0.189	-1.806	0.457	0.235	-0.236	-5.057	0.688	0.132	-0.046	-1.063	0.785	0.762
Zinc	0.207	-0.829	3.992	0.192	0.393	2.445	14.758	0.007	0.068	-4.037	6.45	0.644	0.117	-0.69	1.554	0.44	0.143	-1.577	3.972	0.387	0.179	-1.991	8.016	0.23	0.25	-0.625	5.784	0.111	0.24	-1.704	14.565	0.118	-0.003	-2.641	2.59	0.984
Calcium	0.204	-0.011	0.044	0.238	0.028	-0.064	0.077	0.855	-0.055	-0.071	0.05	0.731	0.02	-0.012	0.014	0.905	0.088	-0.024	0.04	0.626	0.017	-0.054	0.06	0.917	0.11	-0.025	0.049	0.515	0.008	-0.091	0.096	0.961	-0.038	-0.034	0.027	0.816
Sodium	0.016	-0.012	0.013	0.922	-0.215	-0.055	0.008	0.137	-0.174	-0.042	0.011	0.251	-0.103	-0.008	0.004	0.506	-0.023	-0.015	0.013	0.891	-0.12	-0.035	0.015	0.429	-0.073	-0.02	0.012	0.642	-0.168	-0.063	0.019	0.279	0.264	-0.002	0.025	0.089
VitA	-0.097	-41.268	22.979	0.567	-0.174	-129.086	35.031	0.253	-0.032	-76.984	62.786	0.838	-0.225	-25.218	4.69	0.172	-0.023	-39.36	34.605	0.897	-0.081	-83.501	49.873	0.612	-0.03	-46.591	38.824	0.855	0.035	-96.847	119.998	0.83	-0.09	-44.524	25.194	0.577
VitB1	-0.081	-60.281	36.11	0.614	0.064	-95.739	150.487	0.655	0.062	-83.232	126.466	0.678	0.005	-22.1	22.77	0.976	-0.045	-62.886	48.084	0.788	-0.009	-103.094	97.008	0.951	0.022	-59.734	68.415	0.891	-0.086	-207.801	117.533	0.577	-0.093	-68.158	36.44	0.542
VitB2	-0.093	-36.285	21.139	0.596	0.017	-69.311	77.375	0.912	-0.094	-80.259	44.666	0.567	0.024	-12.428	14.304	0.888	-0.055	-37.983	28.126	0.764	0.111	-39.709	79.499	0.503	0.029	-34.983	41.36	0.866	0.093	-70.19	123.624	0.58	-0.232	-52.782	9.53	0.168
VitB3	-0.154	-44.797	17.172	0.372	-0.243	-141.892	16.406	0.117	-0.251	-119.777	15.038	0.124	-0.342	-29.258	-0.411	0.044	0.006	-35.048	36.294	0.972	-0.089	-81.846	46.8	0.584	-0.145	-58.852	23.535	0.39	-0.045	-118.895	90.263	0.783	-0.223	-56.542	10.704	0.175
VitC	-0.194	-0.545	0.126	0.213	0.185	-0.283	1.432	0.183	0.136	-0.388	1.073	0.348	0.218	-0.042	0.27	0.148	0.139	-0.222	0.551	0.394	0.26	-0.077	1.316	0.08	0.256	-0.071	0.821	0.097	0.222	-0.29	1.975	0.14	0.081	-0.264	0.464	0.58
VitD	0.007	-0.256	0.266	0.968	0.194	-0.234	1.098	0.197	0.33	0.026	1.161	0.041	0.234	-0.034	0.209	0.153	-0.091	-0.378	0.223	0.604	0.277	-0.07	1.013	0.086	0.321	-0.01	0.684	0.057	0.321	-0.008	1.752	0.052	0.006	-0.278	0.288	0.971
#means Standardized coefficients.
Non-Essential AAs	Gly				Ala				Arg				Pro				Tyr				Ser				Cys				Glu				Gln				Asp				Asn
Nutrients	β#	Lower limit (95% Cl of β)	Upper limit (95% Cl of β)	Adjusted-p value	β#	Lower limit (95% Cl of β)	Upper limit (95% Cl of β)	Adjusted-p value	β#	Lower limit (95% Cl of β)	Upper limit (95% Cl of β)	Adjusted-p value	β#	Lower limit (95% Cl of β)	Upper limit (95% Cl of β)	Adjusted-p value	β#	Lower limit (95% Cl of β)	Upper limit (95% Cl of β)	Adjusted-p value	β#	Lower limit (95% Cl of β)	Upper limit (95% Cl of β)	Adjusted-p value	β#	Lower limit (95% Cl of β)	Upper limit (95% Cl of β)	Adjusted-p value	β#	Lower limit (95% Cl of β)	Upper limit (95% Cl of β)	Adjusted-p value	β#	Lower limit (95% Cl of β)	Upper limit (95% Cl of β)	Adjusted-p value	β#	Lower limit (95% Cl of β)	Upper limit (95% Cl of β)	Adjusted-p value	β#	Lower limit (95% Cl of β)	Upper limit (95% Cl of β)	Adjusted-p value
Fat	0.444	0.001	0.004	2.803	-0.118	-0.004	0.002	0.512	0.149	0	0.001	0.395	0.056	-0.002	0.003	0.766	-0.104	-0.001	0.001	0.578	0.07	-0.001	0.001	0.659	0.176	-0.001	0.003	0.351	0.082	-0.001	0.001	0.655	0.349	0	0.005	0.056	-0.105	-0.001	0	0.58	0.134	0	0.001	0.431
Protein	-0.136	-0.001	0	-0.793	0.028	-0.001	0.001	0.886	-0.31	-0.001	0	0.106	0.215	-0.001	0.002	0.292	0.045	0	0	0.823	-0.617	-0.001	0	0.001	0.012	-0.001	0.001	0.952	-0.173	-0.001	0	0.388	0.25	0	0.002	0.2	-0.384	0	0	0.067	-0.478	0	0	0.013
Carbohydrate	-0.399	-0.001	0	-2.691	-0.037	-0.001	0	0.825	-0.032	0	0	0.847	0.116	0	0.001	0.51	-0.178	0	0	0.312	-0.341	0	0	0.026	0.027	0	0	0.878	-0.199	0	0	0.253	-0.153	-0.001	0	0.362	-0.026	0	0	0.884	-0.221	0	0	0.171
Iron	-0.024	-3.778	3.226	-0.16	-0.274	-10.346	1.045	0.106	-0.338	-3.577	-0.057	0.043	-0.064	-5.756	3.984	0.714	-0.182	-2.397	0.76	0.3	-0.313	-4.229	-0.117	0.039	-0.144	-6.002	2.53	0.415	-0.25	-3.898	0.63	0.152	-0.031	-5.583	4.628	0.851	-0.171	-1.258	0.441	0.336	-0.298	-1.565	0.053	0.066
Zinc	-0.096	-13.155	6.68	-0.662	-0.067	-19.413	12.845	0.682	0.216	-1.633	8.338	0.181	-0.221	-22.62	4.962	0.202	-0.119	-6.016	2.926	0.488	0.229	-1.239	10.406	0.119	0.356	0.337	24.498	0.044	0.111	-4.306	8.518	0.51	0.167	-7.084	21.833	0.308	0.064	-1.966	2.844	0.713	0.181	-0.967	3.616	0.249
Calcium	0.114	-0.073	0.154	0.722	-0.166	-0.271	0.099	0.354	0.131	-0.036	0.079	0.454	0.059	-0.133	0.183	0.751	0.001	-0.051	0.052	0.995	0.263	-0.011	0.122	0.101	0.102	-0.101	0.176	0.588	-0.049	-0.083	0.064	0.792	0.176	-0.085	0.248	0.326	0.228	-0.011	0.044	0.233	0.239	-0.008	0.045	0.163
Sodium	0.246	-0.009	0.091	1.662	-0.195	-0.129	0.034	0.248	-0.055	-0.029	0.021	0.736	-0.191	-0.107	0.032	0.28	-0.132	-0.031	0.014	0.451	0.136	-0.016	0.043	0.358	0.11	-0.042	0.08	0.532	-0.117	-0.043	0.022	0.499	0.203	-0.029	0.117	0.227	0.001	-0.012	0.012	0.995	0.156	-0.006	0.017	0.328
VitA	-0.218	-223.297	41.067	-1.398	-0.089	-269.035	160.911	0.613	-0.177	-100.48	32.415	0.306	0.023	-172.322	195.304	0.9	0.017	-56.873	62.306	0.927	-0.141	-112.569	42.627	0.367	-0.218	-254.82	67.193	0.245	-0.026	-91.555	79.367	0.886	0.011	-186.834	198.585	0.951	-0.06	-37.166	26.952	0.749	0.053	-25.76	35.324	0.753
VitB1	0.307	4.162	400.79	2.071	-0.244	-555.549	89.505	0.152	-0.098	-129.339	70.044	0.55	-0.216	-444.102	107.451	0.224	-0.118	-119.308	59.497	0.502	0.086	-82.685	150.158	0.56	0.019	-228.786	254.333	0.915	-0.24	-216.576	39.861	0.171	-0.011	-298.388	279.86	0.949	0.058	-40.323	55.873	0.745	-0.046	-52.478	39.166	0.77
VitB2	0.086	-87.046	149.241	0.534	-0.269	-332.748	51.534	0.146	-0.089	-74.211	44.569	0.616	0.034	-149.884	178.696	0.86	-0.166	-76.31	30.211	0.386	-0.011	-71.804	66.909	0.943	-0.03	-155.278	132.534	0.874	0.032	-69.961	82.808	0.866	-0.074	-207.166	137.318	0.683	-0.126	-37.911	19.396	0.516	-0.005	-27.718	26.879	0.975
VitB3	-0.166	-193.5	61.492	-1.05	-0.172	-306.731	107.974	0.338	0.066	-51.98	76.203	0.704	-0.09	-219.551	135.042	0.632	-0.125	-76.626	38.327	0.504	-0.375	-163.282	-13.588	0.022	-0.174	-226.631	83.967	0.358	0.057	-69.658	95.205	0.755	0.019	-176.087	195.669	0.916	-0.079	-37.323	24.521	0.677	-0.161	-43.347	15.571	0.345
VitC	0.009	-1.336	1.426	0.067	-0.121	-3.088	1.404	0.452	-0.157	-1.041	0.348	0.318	0.141	-1.124	2.717	0.406	0.103	-0.432	0.813	0.539	0.008	-0.787	0.835	0.952	0.044	-1.464	1.9	0.794	0.051	-0.757	1.029	0.759	-0.063	-2.409	1.617	0.692	-0.051	-0.385	0.285	0.765	-0.023	-0.343	0.295	0.882
VitD	0.142	-0.586	1.56	0.92	-0.057	-2.03	1.46	0.743	-0.098	-0.693	0.386	0.567	0.164	-0.829	2.155	0.373	0.157	-0.277	0.691	0.391	0.168	-0.289	0.971	0.279	-0.014	-1.356	1.258	0.939	0.151	-0.405	0.983	0.404	0.205	-0.646	2.483	0.242	-0.156	-0.369	0.151	0.402	0.214	-0.089	0.407	0.201
#means Standardized coefficients.
AA derivatives	GABA				Tau				EtN				PEtN				Hylys				Hyp				Asa				Sar				Car				Ans				bAib				Aad				Abu
Nutrients	β#	Lower limit (95% Cl of β)	Upper limit (95% Cl of β)	Adjusted-p value	β#	Lower limit (95% Cl of β)	Upper limit (95% Cl of β)	Adjusted-p value	β#	Lower limit (95% Cl of β)	Upper limit (95% Cl of β)	Adjusted-p value	β#	Lower limit (95% Cl of β)	Upper limit (95% Cl of β)	Adjusted-p value	β#	Lower limit (95% Cl of β)	Upper limit (95% Cl of β)	Adjusted-p value	β#	Lower limit (95% Cl of β)	Upper limit (95% Cl of β)	Adjusted-p value	β#	Lower limit (95% Cl of β)	Upper limit (95% Cl of β)	Adjusted-p value	β#	Lower limit (95% Cl of β)	Upper limit (95% Cl of β)	Adjusted-p value	β#	Lower limit (95% Cl of β)	Upper limit (95% Cl of β)	Adjusted-p value	β#	Lower limit (95% Cl of β)	Upper limit (95% Cl of β)	Adjusted-p value	β#	Lower limit (95% Cl of β)	Upper limit (95% Cl of β)	Adjusted-p value	β#	Lower limit (95% Cl of β)	Upper limit (95% Cl of β)	Adjusted-p value	β#
Fat	0	0	0	0.999	-0.015	-0.002	0.002	0.935	0.028	0	0	0.878	0.122	0	0	0.479	-0.142	0	0	0.449	-0.026	0	0	0.885	-0.014	0	0	0.93	0.161	0	0	0.384	-0.148	0	0	0.424	0.044	0	0	0.789	-0.221	0	0	0.198	0.138	0	0	0.445	0.089
Protein	-0.586	0	0	0.001	-0.393	-0.002	0	0.052	-0.159	0	0	0.427	-0.025	0	0	0.893	0.158	0	0	0.434	0.265	0	0	0.182	-0.186	0	0	0.282	-0.052	0	0	0.794	-0.094	0	0	0.639	-0.403	0	0	0.028	0.241	0	0	0.195	0.062	0	0	0.749	-0.083
Carbohydrate	0.012	0	0	0.933	-0.052	0	0	0.76	-0.339	0	0	0.055	-0.19	0	0	0.243	-0.024	0	0	0.889	-0.05	0	0	0.771	-0.129	0	0	0.389	0.027	0	0	0.875	-0.142	0	0	0.412	-0.098	0	0	0.524	-0.145	0	0	0.366	-0.097	0	0	0.564	-0.12
Iron	-0.06	-0.006	0.004	0.673	-0.339	-7.045	0.036	0.052	-0.229	-0.211	0.043	0.187	-0.186	-0.005	0.001	0.252	-0.124	-0.024	0.011	0.476	-0.07	-0.839	0.555	0.681	-0.343	-0.004	0	0.025	0.04	-0.044	0.055	0.816	0.05	-0.001	0.001	0.769	0.069	0	0	0.651	0.027	-0.075	0.089	0.866	-0.376	-0.055	-0.003	0.03	-0.306
Zinc	0.007	-0.013	0.014	0.961	0.097	-7.123	12.931	0.561	0.037	-0.32	0.398	0.828	-0.111	-0.013	0.006	0.483	0.256	-0.013	0.087	0.139	0.251	-0.489	3.458	0.136	0.361	0.001	0.013	0.017	-0.228	-0.235	0.046	0.179	0.039	-0.003	0.003	0.818	-0.02	-0.001	0.001	0.894	-0.045	-0.266	0.199	0.77	0.082	-0.056	0.093	0.619	0.368
Calcium	0.216	0	0	0.159	0.124	-0.076	0.154	0.497	-0.042	-0.005	0.004	0.818	0.088	0	0	0.61	0.106	0	0.001	0.568	0.08	-0.018	0.028	0.659	0.213	0	0	0.183	0.034	-0.001	0.002	0.852	-0.18	0	0	0.332	-0.113	0	0	0.491	-0.305	-0.005	0	0.078	-0.073	-0.001	0.001	0.683	0.14
Sodium	0.146	0	0	0.307	0.035	-0.046	0.056	0.838	0.025	-0.002	0.002	0.885	-0.019	0	0	0.905	-0.076	0	0	0.661	0.12	-0.006	0.013	0.481	-0.229	0	0	0.129	-0.253	-0.001	0	0.145	-0.139	0	0	0.42	-0.031	0	0	0.842	-0.389	-0.003	0	0.018	-0.186	-0.001	0	0.272	-0.052
VitA	-0.038	-0.2	0.156	0.801	-0.117	-176.751	90.532	0.517	0.019	-4.536	5.034	0.917	0.081	-0.099	0.16	0.634	0.119	-0.448	0.874	0.518	0.099	-19.066	33.55	0.58	-0.004	-0.076	0.074	0.977	-0.013	-1.941	1.803	0.941	0.244	-0.013	0.067	0.184	0.164	-0.004	0.013	0.315	0.24	-0.898	5.299	0.158	-0.113	-1.304	0.677	0.524	-0.252
VitB1	0.06	-0.211	0.323	0.671	-0.037	-222.251	178.757	0.827	-0.002	-7.22	7.139	0.991	0.159	-0.099	0.289	0.327	0.058	-0.828	1.156	0.74	0.269	-8.445	70.496	0.12	-0.102	-0.15	0.074	0.494	-0.114	-3.737	1.879	0.507	-0.111	-0.08	0.041	0.523	-0.305	-0.026	0	0.053	-0.066	-5.609	3.687	0.678	0.006	-1.458	1.514	0.969	-0.099
VitB2	-0.09	-0.205	0.113	0.56	-0.102	-152.003	86.893	0.584	-0.098	-5.389	3.165	0.601	-0.043	-0.129	0.102	0.808	0.029	-0.547	0.635	0.88	-0.127	-31.561	15.467	0.492	-0.072	-0.081	0.052	0.659	-0.119	-2.204	1.142	0.524	0.131	-0.024	0.049	0.489	0.157	-0.004	0.011	0.352	0.013	-2.669	2.869	0.942	-0.035	-0.969	0.802	0.849	-0.082
VitB3	-0.022	-0.184	0.159	0.883	-0.115	-169.299	88.509	0.529	-0.284	-8.161	1.07	0.128	0.059	-0.103	0.146	0.732	0.128	-0.421	0.855	0.494	-0.239	-42.022	8.729	0.192	0.054	-0.06	0.084	0.735	-0.09	-2.247	1.363	0.623	0.204	-0.018	0.06	0.273	0.091	-0.006	0.011	0.58	0.259	-0.726	5.25	0.133	-0.097	-1.213	0.697	0.587	-0.327
VitC	-0.263	-0.004	0	0.059	-0.136	-1.973	0.819	0.408	-0.099	-0.065	0.035	0.551	-0.348	-0.003	0	0.029	-0.197	-0.011	0.003	0.243	-0.1	-0.358	0.191	0.542	-0.069	-0.001	0.001	0.631	0.241	-0.005	0.034	0.149	-0.035	0	0	0.833	-0.153	0	0	0.303	-0.276	-0.061	0.003	0.076	0.199	-0.004	0.017	0.222	0.229
VitD	-0.328	-0.003	0	0.032	0.016	-1.035	1.134	0.927	0.096	-0.029	0.049	0.593	-0.213	-0.002	0	0.209	0.034	-0.005	0.006	0.851	0.041	-0.189	0.238	0.816	-0.107	-0.001	0	0.491	0.051	-0.013	0.017	0.774	0.205	0	0.001	0.257	0.164	0	0	0.308	-0.186	-0.039	0.011	0.267	0.301	-0.001	0.015	0.092	0.277
#means Standardized coefficients.
[truncated: 39 more columns]

## Sheet: S10
Table S10. Demographics of the entire reference group.
Characteristics	Neonate (0–28 d)	Infancy (28 d–1 y)	Toddler (1 y–3 y)	Preschool (3 y–6 y)	Child (6 y–12 y)
Healthy control from the reference group (n = 2,901)
Number of subjects included (n)	358	308	305	596	1334
Agea, years	0.025 ± 0.020	0.35 ± 0.30	1.96 ± 0.55	4.91 ± 0.83	7.49 ± 1.36
Genderb
Female	168 (46.9%)	142 (46.1%)	147 (48.2%)	316 (53.0%)	705 (52.8%)
Male	190 (53.1%)	166 (53.9%)	158 (51.8%)	280 (47.0%)	629 (47.2%)
Participants with age and BMI values from the reference group (n = 1,599)
Number of subjects included (n)	13	10	112	428	1036
Agea, years	0.047 ± 0.024	0.67 ± 0.21	2.03 ± 0.55	4.82 ± 0.73	7.25 ± 1.45
Heighta, cm	50.84 ± 2.03	69.68 ± 4.31	87.18 ± 6.93	108.9 ± 7.32	130.8 ± 16.62
Weighta, kg	3.90 ± 0.47	8.50 ± 1.46	12.20 ± 1.94	18.27 ± 3.22	28.56 ± 10.59
BMIa	15.02 ± 0.70	17.38 ± 1.25	16.00 ± 1.26	15.30 ± 1.42	16.41 ± 2.22
Genderb
Female	6（46.15%）	5 (50.0%)	52 (46.4%)	211 (49.3%)	473 (52.3%)
Male	7（53.85%）	5 (50.0%)	60 (53.6%)	217 (50.7%)	563 (47.7%)
a Mean ± SD; b Number of subjects (percentage)
Sample ID	Gender	age, year	Type	Group
N-1	Female	0.00273973	Plasma	Reference
N-2	Male	0.0109589	Plasma	Reference
N-3	Female	0.0109589	Plasma	Reference
N-4	Male	0.0109589	Plasma	Reference
N-5	Female	0.0109589	Plasma	Reference
N-6	Female	0.0109589	Plasma	Reference
N-7	Female	0.0109589	Plasma	Reference
N-8	Male	0.0109589	Plasma	Reference
N-9	Female	0.0109589	Plasma	Reference
N-10	Female	0.0109589	Plasma	Reference
N-11	Male	0.0109589	Plasma	Reference
N-12	Male	0.0109589	Plasma	Reference
N-13	Male	0.0109589	Plasma	Reference
N-14	Male	0.0109589	Plasma	Reference
N-15	Male	0.0109589	Plasma	Reference
N-16	Female	0.0109589	Plasma	Reference
N-17	Male	0.0109589	Plasma	Reference
N-18	Female	0.0109589	Plasma	Reference
N-19	Female	0.0109589	Plasma	Reference
N-20	Female	0.0109589	Plasma	Reference
N-21	Female	0.0109589	Plasma	Reference
N-22	Female	0.0109589	Plasma	Reference
N-23	Female	0.0109589	Plasma	Reference
N-24	Female	0.0109589	Plasma	Reference
N-25	Male	0.0109589	Plasma	Reference
N-26	Female	0.0109589	Plasma	Reference
N-27	Female	0.0109589	Plasma	Reference
N-28	Female	0.0109589	Plasma	Reference
N-29	Female	0.0109589	Plasma	Reference
N-30	Male	0.0109589	Plasma	Reference
N-31	Male	0.0109589	Plasma	Reference
N-32	Male	0.0109589	Plasma	Reference
N-33	Male	0.0109589	Plasma	Reference
N-34	Female	0.0109589	Plasma	Reference
N-35	Male	0.0109589	Plasma	Reference
N-36	Male	0.0109589	Plasma	Reference
N-37	Female	0.0109589	Plasma	Reference
N-38	Male	0.0109589	Plasma	Reference
N-39	Female	0.0109589	Plasma	Reference
N-40	Male	0.0109589	Plasma	Reference
N-41	Male	0.0109589	Plasma	Reference
N-42	Female	0.0109589	Plasma	Reference
N-43	Male	0.0109589	Plasma	Reference
N-44	Female	0.0109589	Plasma	Reference
N-45	Female	0.0109589	Plasma	Reference
N-46	Male	0.0109589	Plasma	Reference
N-47	Male	0.0109589	Plasma	Reference
N-48	Male	0.0109589	Plasma	Reference
N-49	Female	0.0109589	Plasma	Reference
N-50	Female	0.0109589	Plasma	Reference
N-51	Female	0.0109589	Plasma	Reference
N-52	Male	0.0109589	Plasma	Reference
N-53	Male	0.0109589	Plasma	Reference
N-54	Female	0.0109589	Plasma	Reference
N-55	Female	0.0109589	Plasma	Reference
N-56	Female	0.0109589	Plasma	Reference
N-57	Female	0.0109589	Plasma	Reference
N-58	Male	0.0109589	Plasma	Reference
N-59	Male	0.0109589	Plasma	Reference
N-60	Female	0.0109589	Plasma	Reference
N-61	Female	0.0109589	Plasma	Reference
N-62	Female	0.0109589	Plasma	Reference
N-63	Male	0.0109589	Plasma	Reference
N-64	Female	0.0109589	Plasma	Reference
N-65	Female	0.0109589	Plasma	Reference
N-66	Male	0.0109589	Plasma	Reference
N-67	Female	0.0109589	Plasma	Reference
N-68	Female	0.0109589	Plasma	Reference
N-69	Male	0.0109589	Plasma	Reference
N-70	Female	0.0109589	Plasma	Reference
N-71	Female	0.0109589	Plasma	Reference
N-72	Female	0.0109589	Plasma	Reference
N-73	Male	0.0109589	Plasma	Reference
N-74	Female	0.0109589	Plasma	Reference
N-75	Female	0.0109589	Plasma	Reference
N-76	Female	0.0109589	Plasma	Reference
N-77	Male	0.0109589	Plasma	Reference
N-78	Male	0.0109589	Plasma	Reference
N-79	Female	0.0109589	Plasma	Reference
N-80	Male	0.0109589	Plasma	Reference
N-81	Female	0.0109589	Plasma	Reference
N-82	Male	0.0109589	Plasma	Reference
N-83	Male	0.0109589	Plasma	Reference
N-84	Male	0.0109589	Plasma	Reference
N-85	Male	0.0109589	Plasma	Reference
N-86	Male	0.0109589	Plasma	Reference
N-87	Female	0.0109589	Plasma	Reference
N-88	Male	0.0109589	Plasma	Reference
N-89	Male	0.0109589	Plasma	Reference
N-90	Female	0.0109589	Plasma	Reference
N-91	Male	0.0109589	Plasma	Reference
N-92	Male	0.0109589	Plasma	Reference
N-93	Male	0.0109589	Plasma	Reference
N-94	Male	0.0109589	Plasma	Reference
N-95	Female	0.0109589	Plasma	Reference
N-96	Male	0.0109589	Plasma	Reference
N-97	Female	0.0109589	Plasma	Reference
N-98	Male	0.0109589	Plasma	Reference
N-99	Male	0.0109589	Plasma	Reference
N-100	Female	0.0109589	Plasma	Reference
N-101	Female	0.0109589	Plasma	Reference
N-102	Female	0.0109589	Plasma	Reference
N-103	Male	0.0109589	Plasma	Reference
N-104	Male	0.0109589	Plasma	Reference
N-105	Female	0.0109589	Plasma	Reference
N-106	Male	0.0109589	Plasma	Reference
N-107	Male	0.0109589	Plasma	Reference
N-108	Female	0.0109589	Plasma	Reference
N-109	Female	0.0109589	Plasma	Reference
N-110	Male	0.0109589	Plasma	Reference
N-111	Female	0.0109589	Plasma	Reference
N-112	Male	0.0109589	Plasma	Reference
N-113	Female	0.0109589	Plasma	Reference
N-114	Male	0.0109589	Plasma	Reference
N-115	Female	0.0109589	Plasma	Reference
N-116	Female	0.0109589	Plasma	Reference
N-117	Male	0.0109589	Plasma	Reference
N-118	Male	0.0109589	Plasma	Reference
N-119	Male	0.0109589	Plasma	Reference
N-120	Male	0.0109589	Plasma	Reference
N-121	Female	0.0109589	Plasma	Reference
N-122	Male	0.0109589	Plasma	Reference
N-123	Male	0.0109589	Plasma	Reference
N-124	Male	0.0109589	Plasma	Reference
N-125	Male	0.0109589	Plasma	Reference
N-126	Female	0.0109589	Plasma	Reference
N-127	Female	0.0109589	Plasma	Reference
N-128	Female	0.0109589	Plasma	Reference
N-129	Female	0.0109589	Plasma	Reference
N-130	Female	0.0109589	Plasma	Reference
N-131	Female	0.0109589	Plasma	Reference
N-132	Male	0.0109589	Plasma	Reference
N-133	Female	0.0109589	Plasma	Reference
N-134	Male	0.0109589	Plasma	Reference
N-135	Male	0.0136986	Plasma	Reference
N-136	Female	0.0136986	Plasma	Reference
N-137	Male	0.0136986	Plasma	Reference
N-138	Female	0.0136986	Plasma	Reference
N-139	Female	0.0136986	Plasma	Reference
N-140	Male	0.0136986	Plasma	Reference
N-141	Male	0.0136986	Plasma	Reference
N-142	Male	0.0136986	Plasma	Reference
N-143	Male	0.0136986	Plasma	Reference
N-144	Male	0.0136986	Plasma	Reference
N-145	Female	0.0136986	Plasma	Reference
N-146	Male	0.0136986	Plasma	Reference
N-147	Female	0.0136986	Plasma	Reference
N-148	Male	0.0136986	Plasma	Reference
N-149	Male	0.0136986	Plasma	Reference
N-150	Male	0.0136986	Plasma	Reference
N-151	Male	0.0136986	Plasma	Reference
N-152	Female	0.0136986	Plasma	Reference
N-153	Female	0.0136986	Plasma	Reference
N-154	Female	0.0136986	Plasma	Reference
N-155	Male	0.0136986	Plasma	Reference
N-156	Male	0.0136986	Plasma	Reference
N-157	Female	0.0136986	Plasma	Reference
N-158	Male	0.0136986	Plasma	Reference
N-159	Male	0.0136986	Plasma	Reference
N-160	Male	0.0136986	Plasma	Reference
N-161	Female	0.0136986	Plasma	Reference
N-162	Male	0.0136986	Plasma	Reference
N-163	Female	0.0136986	Plasma	Reference
N-164	Female	0.0136986	Plasma	Reference
N-165	Male	0.0136986	Plasma	Reference
N-166	Female	0.0136986	Plasma	Reference
N-167	Female	0.0136986	Plasma	Reference
N-168	Male	0.0136986	Plasma	Reference
N-169	Female	0.0136986	Plasma	Reference
N-170	Female	0.0136986	Plasma	Reference
N-171	Female	0.0136986	Plasma	Reference
N-172	Male	0.0136986	Plasma	Reference
N-173	Male	0.0136986	Plasma	Reference
N-174	Male	0.0136986	Plasma	Reference
N-175	Female	0.0136986	Plasma	Reference
N-176	Male	0.0136986	Plasma	Reference
N-177	Male	0.0136986	Plasma	Reference
N-178	Male	0.0136986	Plasma	Reference
N-179	Female	0.0136986	Plasma	Reference
N-180	Female	0.0136986	Plasma	Reference
N-181	Male	0.0136986	Plasma	Reference
N-182	Male	0.0136986	Plasma	Reference
N-183	Female	0.0136986	Plasma	Reference
N-184	Female	0.0136986	Plasma	Reference
N-185	Male	0.0136986	Plasma	Reference
N-186	Male	0.0136986	Plasma	Reference
N-187	Female	0.0136986	Plasma	Reference
N-188	Female	0.0136986	Plasma	Reference
N-189	Male	0.0136986	Plasma	Reference
N-190	Male	0.0136986	Plasma	Reference
N-191	Female	0.0136986	Plasma	Reference
N-192	Female	0.0136986	Plasma	Reference
N-193	Female	0.0136986	Plasma	Reference
N-194	Male	0.0136986	Plasma	Reference
N-195	Female	0.0164384	Plasma	Reference
N-196	Male	0.0164384	Plasma	Reference
N-197	Male	0.0164384	Plasma	Reference
N-198	Female	0.0164384	Plasma	Reference
N-199	Female	0.0164384	Plasma	Reference
N-200	Male	0.0164384	Plasma	Reference
N-201	Male	0.0164384	Plasma	Reference
N-202	Male	0.0164384	Plasma	Reference
N-203	Female	0.0164384	Plasma	Reference
N-204	Male	0.0164384	Plasma	Reference
N-205	Female	0.0164384	Plasma	Reference
N-206	Female	0.0164384	Plasma	Reference
N-207	Male	0.0164384	Plasma	Reference
N-208	Female	0.0164384	Plasma	Reference
N-209	Female	0.0164384	Plasma	Reference
N-210	Male	0.0164384	Plasma	Reference
N-211	Female	0.0164384	Plasma	Reference
N-212	Female	0.0164384	Plasma	Reference
N-213	Female	0.0164384	Plasma	Reference
N-214	Male	0.0164384	Plasma	Reference
N-215	Female	0.0164384	Plasma	Reference
N-216	Male	0.0164384	Plasma	Reference
N-217	Female	0.0164384	Plasma	Reference
N-218	Female	0.0164384	Plasma	Reference
N-219	Female	0.0191781	Plasma	Reference
N-220	Male	0.0191781	Plasma	Reference
N-221	Female	0.0191781	Plasma	Reference
N-222	Female	0.0191781	Plasma	Reference
N-223	Male	0.0191781	Plasma	Reference
N-224	Female	0.0191781	Plasma	Reference
N-225	Female	0.0191781	Plasma	Reference
N-226	Male	0.0191781	Plasma	Reference
N-227	Female	0.0191781	Plasma	Reference
N-228	Male	0.0191781	Plasma	Reference
N-229	Male	0.0219178	Plasma	Reference
N-230	Female	0.0219178	Plasma	Reference
N-231	Male	0.0219178	Plasma	Reference
N-232	Male	0.0219178	Plasma	Reference
N-233	Male	0.0219178	Plasma	Reference
N-234	Male	0.0219178	Plasma	Reference
N-235	Female	0.0219178	Plasma	Reference
N-236	Male	0.0219178	Plasma	Reference
N-237	Female	0.0219178	Plasma	Reference
N-238	Male	0.0219178	Plasma	Reference
N-239	Male	0.0219178	Plasma	Reference
N-240	Female	0.0219178	Plasma	Reference
N-241	Male	0.0246575	Plasma	Reference
N-242	Male	0.0246575	Plasma	Reference
N-243	Male	0.0246575	Plasma	Reference
N-244	Female	0.0246575	Plasma	Reference
N-245	Male	0.0246575	Plasma	Reference
N-246	Male	0.0246575	Plasma	Reference
N-247	Male	0.0273973	Plasma	Reference
N-248	Male	0.0273973	Plasma	Reference
N-249	Male	0.0273973	Plasma	Reference
N-250	Female	0.0273973	Plasma	Reference
N-251	Female	0.0273973	Plasma	Reference
N-252	Male	0.030137	Plasma	Reference
N-253	Male	0.030137	Plasma	Reference
N-254	Male	0.030137	Plasma	Reference
N-255	Female	0.030137	Plasma	Reference
N-256	Female	0.030137	Plasma	Reference
N-257	Female	0.030137	Plasma	Reference
N-258	Male	0.030137	Plasma	Reference
N-259	Female	0.030137	Plasma	Reference
N-260	Female	0.030137	Plasma	Reference
N-261	Female	0.030137	Plasma	Reference
N-262	Female	0.0328767	Plasma	Reference
N-263	Female	0.0328767	Plasma	Reference
N-264	Male	0.0328767	Plasma	Reference
N-265	Male	0.0328767	Plasma	Reference
N-266	Male	0.0356164	Plasma	Reference
N-267	Female	0.0356164	Plasma	Reference
N-268	Male	0.0356164	Plasma	Reference
N-269	Male	0.0356164	Plasma	Reference
N-270	Male	0.0356164	Plasma	Reference
N-271	Female	0.0356164	Plasma	Reference
N-272	Male	0.0356164	Plasma	Reference
N-273	Female	0.0356164	Plasma	Reference
N-274	Female	0.0356164	Plasma	Reference
N-275	Male	0.0383562	Plasma	Reference
N-276	Female	0.0383562	Plasma	Reference
N-277	Female	0.0383562	Plasma	Reference
N-278	Female	0.0383562	Plasma	Reference
N-279	Male	0.0383562	Plasma	Reference
N-280	Male	0.0383562	Plasma	Reference
N-281	Female	0.0383562	Plasma	Reference
N-282	Male	0.0383562	Plasma	Reference
N-283	Male	0.0410959	Plasma	Reference
N-284	Female	0.0410959	Plasma	Reference
N-285	Male	0.0410959	Plasma	Reference
N-286	Male	0.0410959	Plasma	Reference
N-287	Male	0.0410959	Plasma	Reference
N-288	Female	0.0410959	Plasma	Reference
N-289	Male	0.0410959	Plasma	Reference
N-290	Male	0.0438356	Plasma	Reference
N-291	Male	0.0438356	Plasma	Reference
N-292	Female	0.0438356	Plasma	Reference
N-293	Male	0.0438356	Plasma	Reference
N-294	Male	0.0465753	Plasma	Reference
N-295	Female	0.0465753	Plasma	Reference
N-296	Male	0.0465753	Plasma	Reference
N-297	Male	0.0493151	Plasma	Reference
N-298	Male	0.0493151	Plasma	Reference
N-299	Male	0.0493151	Plasma	Reference
N-300	Female	0.0493151	Plasma	Reference
N-301	Male	0.0493151	Plasma	Reference
N-302	Male	0.0493151	Plasma	Reference
N-303	Male	0.0520548	Plasma	Reference
N-304	Male	0.0520548	Plasma	Reference
N-305	Female	0.0520548	Plasma	Reference
N-306	Male	0.0520548	Plasma	Reference
N-307	Female	0.0520548	Plasma	Reference
N-308	Male	0.0547945	Plasma	Reference
N-309	Female	0.0547945	Plasma	Reference
N-310	Female	0.0547945	Plasma	Reference
N-311	Male	0.0547945	Plasma	Reference
N-312	Female	0.0547945	Plasma	Reference
N-313	Male	0.0547945	Plasma	Reference
N-314	Male	0.0547945	Plasma	Reference
N-315	Female	0.0547945	Plasma	Reference
N-316	Male	0.0547945	Plasma	Reference
N-317	Female	0.0547945	Plasma	Reference
N-318	Female	0.0547945	Plasma	Reference
N-319	Male	0.0547945	Plasma	Reference
N-320	Male	0.0575342	Plasma	Reference
N-321	Female	0.0575342	Plasma	Reference
N-322	Male	0.0575342	Plasma	Reference
N-323	Female	0.0575342	Plasma	Reference
N-324	Female	0.0575342	Plasma	Reference
N-325	Female	0.0575342	Plasma	Reference
N-326	Male	0.0575342	Plasma	Reference
N-327	Male	0.0575342	Plasma	Reference
N-328	Male	0.0575342	Plasma	Reference
N-329	Male	0.060274	Plasma	Reference
N-330	Female	0.060274	Plasma	Reference
N-331	Female	0.0630137	Plasma	Reference
N-332	Male	0.0630137	Plasma	Reference
N-333	Male	0.0630137	Plasma	Reference
N-334	Male	0.0657534	Plasma	Reference
N-335	Female	0.0657534	Plasma	Reference
N-336	Female	0.0657534	Plasma	Reference
N-337	Male	0.0684932	Plasma	Reference
N-338	Male	0.0684932	Plasma	Reference
N-339	Female	0.0684932	Plasma	Reference
N-340	Male	0.0684932	Plasma	Reference
N-341	Female	0.0712329	Plasma	Reference
N-342	Male	0.0739726	Plasma	Reference
N-343	Male	0.0739726	Plasma	Reference
N-344	Male	0.0739726	Plasma	Reference
N-345	Female	0.0767123	Plasma	Reference
N-346	Male	0.0767123	Plasma	Reference
N-347	Male	0.0767123	Plasma	Reference
N-348	Male	0.0767123	Plasma	Reference
N-349	Female	0.0767123	Plasma	Reference
N-350	Female	0.0767123	Plasma	Reference
N-351	Male	0.0767123	Plasma	Reference
N-352	Female	0.0767123	Plasma	Reference
N-353	Female	0.0794521	Plasma	Reference
N-354	Male	0.0794521	Plasma	Reference
N-355	Male	0.0794521	Plasma	Reference
N-356	Male	0.0821918	Plasma	Reference
N-357	Female	0.0821918	Plasma	Reference
N-358	Male	0.0821918	Plasma	Reference
I-1	Male	0.0833333	Plasma	Reference
I-2	Male	0.0833333	Plasma	Reference
I-3	Female	0.0833333	Plasma	Reference
I-4	Male	0.0833333	Plasma	Reference
I-5	Male	0.0833333	Plasma	Reference
I-6	Male	0.0833333	Plasma	Reference
I-7	Female	0.0833333	Plasma	Reference
I-8	Male	0.0833333	Plasma	Reference
I-9	Female	0.0833333	Plasma	Reference
I-10	Female	0.0833333	Plasma	Reference
I-11	Female	0.0833333	Plasma	Reference
I-12	Male	0.0833333	Plasma	Reference
I-13	Male	0.0833333	Plasma	Reference
I-14	Male	0.0833333	Plasma	Reference
I-15	Female	0.0833333	Plasma	Reference
I-16	Female	0.0833333	Plasma	Reference
I-17	Male	0.0833333	Plasma	Reference
I-18	Female	0.0833333	Plasma	Reference
I-19	Female	0.0833333	Plasma	Reference
I-20	Male	0.0833333	Plasma	Reference
I-21	Female	0.0833333	Plasma	Reference
I-22	Male	0.0833333	Plasma	Reference
I-23	Male	0.0833333	Plasma	Reference
I-24	Female	0.0833333	Plasma	Reference
I-25	Female	0.0833333	Plasma	Reference
I-26	Male	0.0833333	Plasma	Reference
I-27	Male	0.0833333	Plasma	Reference
I-28	Female	0.0833333	Plasma	Reference
I-29	Female	0.0833333	Plasma	Reference
I-30	Female	0.0833333	Plasma	Reference
I-31	Male	0.0833333	Plasma	Reference
I-32	Male	0.0833333	Plasma	Reference
I-33	Male	0.0849315	Plasma	Reference
I-34	Male	0.0849315	Plasma	Reference
I-35	Male	0.0849315	Plasma	Reference
I-36	Male	0.0860731	Plasma	Reference
I-37	Male	0.0860731	Plasma	Reference
I-38	Male	0.0876712	Plasma	Reference
I-39	Male	0.0888128	Plasma	Reference
I-40	Male	0.090411	Plasma	Reference
I-41	Male	0.090411	Plasma	Reference
I-42	Male	0.090411	Plasma	Reference
I-43	Male	0.0915525	Plasma	Reference
I-44	Male	0.0915525	Plasma	Reference
I-45	Male	0.0915525	Plasma	Reference
I-46	Male	0.0915525	Plasma	Reference
I-47	Male	0.0915525	Plasma	Reference
I-48	Male	0.0915525	Plasma	Reference
I-49	Female	0.0915525	Plasma	Reference
I-50	Female	0.0931507	Plasma	Reference
I-51	Female	0.0942922	Plasma	Reference
I-52	Male	0.0942922	Plasma	Reference
I-53	Male	0.0942922	Plasma	Reference
I-54	Female	0.0942922	Plasma	Reference
I-55	Female	0.0942922	Plasma	Reference
I-56	Male	0.0942922	Plasma	Reference
I-57	Male	0.097032	Plasma	Reference
I-58	Female	0.097032	Plasma	Reference
I-59	Male	0.097032	Plasma	Reference
I-60	Male	0.097032	Plasma	Reference
I-61	Female	0.097032	Plasma	Reference
I-62	Female	0.097032	Plasma	Reference
I-63	Female	0.0986301	Plasma	Reference
I-64	Male	0.0997717	Plasma	Reference
I-65	Male	0.0997717	Plasma	Reference
I-66	Female	0.0997717	Plasma	Reference
I-67	Male	0.0997717	Plasma	Reference
I-68	Female	0.10137	Plasma	Reference
I-69	Male	0.10137	Plasma	Reference
I-70	Male	0.102511	Plasma	Reference
I-71	Female	0.102511	Plasma	Reference
I-72	Male	0.102511	Plasma	Reference
I-73	Male	0.102511	Plasma	Reference
I-74	Male	0.10411	Plasma	Reference
I-75	Female	0.110731	Plasma	Reference
I-76	Female	0.110731	Plasma	Reference
I-77	Female	0.110731	Plasma	Reference
I-78	Male	0.112329	Plasma	Reference
I-79	Female	0.11347	Plasma	Reference
I-80	Female	0.115068	Plasma	Reference
I-81	Female	0.11621	Plasma	Reference
I-82	Female	0.11621	Plasma	Reference
I-83	Male	0.11621	Plasma	Reference
I-84	Male	0.117808	Plasma	Reference
I-85	Female	0.120548	Plasma	Reference
I-86	Female	0.121689	Plasma	Reference
I-87	Male	0.121689	Plasma	Reference
I-88	Male	0.123288	Plasma	Reference
I-89	Female	0.124429	Plasma	Reference
I-90	Female	0.124429	Plasma	Reference
I-91	Female	0.124429	Plasma	Reference
I-92	Male	0.124429	Plasma	Reference
I-93	Male	0.124429	Plasma	Reference
I-94	Male	0.126027	Plasma	Reference
I-95	Male	0.127169	Plasma	Reference
I-96	Male	0.127169	Plasma	Reference
I-97	Male	0.127169	Plasma	Reference
I-98	Male	0.127169	Plasma	Reference
I-99	Male	0.129909	Plasma	Reference
I-100	Male	0.131507	Plasma	Reference
I-101	Male	0.135388	Plasma	Reference
I-102	Male	0.136986	Plasma	Reference
I-103	Male	0.138128	Plasma	Reference
I-104	Female	0.138128	Plasma	Reference
I-105	Female	0.140868	Plasma	Reference
I-106	Male	0.140868	Plasma	Reference
I-107	Male	0.140868	Plasma	Reference
I-108	Male	0.143607	Plasma	Reference
I-109	Female	0.143607	Plasma	Reference
I-110	Female	0.145205	Plasma	Reference
I-111	Male	0.146347	Plasma	Reference
I-112	Male	0.146347	Plasma	Reference
I-113	Male	0.147945	Plasma	Reference
I-114	Female	0.147945	Plasma	Reference
I-115	Male	0.151826	Plasma	Reference
I-116	Male	0.153425	Plasma	Reference
I-117	Male	0.156164	Plasma	Reference
I-118	Male	0.156164	Plasma	Reference
I-119	Male	0.157306	Plasma	Reference
I-120	Male	0.157306	Plasma	Reference
I-121	Male	0.157306	Plasma	Reference
I-122	Female	0.157306	Plasma	Reference
I-123	Female	0.158904	Plasma	Reference
I-124	Female	0.162785	Plasma	Reference
I-125	Male	0.162785	Plasma	Reference
I-126	Male	0.164384	Plasma	Reference
I-127	Female	0.164384	Plasma	Reference
I-128	Male	0.166667	Plasma	Reference
I-129	Male	0.166667	Plasma	Reference
I-130	Female	0.166667	Plasma	Reference
I-131	Male	0.166667	Plasma	Reference
I-132	Male	0.166667	Plasma	Reference
I-133	Male	0.166667	Plasma	Reference
I-134	Male	0.166667	Plasma	Reference
I-135	Female	0.166667	Plasma	Reference
I-136	Male	0.169406	Plasma	Reference
I-137	Female	0.172146	Plasma	Reference
I-138	Female	0.174886	Plasma	Reference
I-139	Male	0.175342	Plasma	Reference
I-140	Male	0.177626	Plasma	Reference
I-141	Male	0.177626	Plasma	Reference
I-142	Female	0.177626	Plasma	Reference
I-143	Male	0.183105	Plasma	Reference
I-144	Male	0.183105	Plasma	Reference
I-145	Female	0.185845	Plasma	Reference
I-146	Female	0.185845	Plasma	Reference
I-147	Male	0.189041	Plasma	Reference
I-148	Male	0.189041	Plasma	Reference
I-149	Male	0.194064	Plasma	Reference
I-150	Female	0.194064	Plasma	Reference
I-151	Male	0.194064	Plasma	Reference
I-152	Male	0.199543	Plasma	Reference
I-153	Male	0.199543	Plasma	Reference
I-154	Male	0.202283	Plasma	Reference
I-155	Female	0.205023	Plasma	Reference
I-156	Female	0.210502	Plasma	Reference
I-157	Female	0.213242	Plasma	Reference
I-158	Female	0.215982	Plasma	Reference
I-159	Female	0.215982	Plasma	Reference
I-160	Male	0.216438	Plasma	Reference
I-161	Male	0.218721	Plasma	Reference
I-162	Male	0.221461	Plasma	Reference
I-163	Female	0.221461	Plasma	Reference
I-164	Female	0.221918	Plasma	Reference
I-165	Female	0.221918	Plasma	Reference
I-166	Male	0.227397	Plasma	Reference
I-167	Male	0.227397	Plasma	Reference
I-168	Male	0.22968	Plasma	Reference
I-169	Female	0.235616	Plasma	Reference
I-170	Female	0.2379	Plasma	Reference
I-171	Male	0.25274	Plasma	Reference
I-172	Male	0.254795	Plasma	Reference
I-173	Female	0.255479	Plasma	Reference
I-174	Female	0.255479	Plasma	Reference
I-175	Male	0.258219	Plasma	Reference
I-176	Female	0.263699	Plasma	Reference
I-177	Female	0.266438	Plasma	Reference
I-178	Male	0.269178	Plasma	Reference
I-179	Male	0.271918	Plasma	Reference
I-180	Female	0.276712	Plasma	Reference
I-181	Female	0.280137	Plasma	Reference
I-182	Male	0.282192	Plasma	Reference
I-183	Male	0.282877	Plasma	Reference
I-184	Female	0.285616	Plasma	Reference
I-185	Male	0.296575	Plasma	Reference
I-186	Male	0.302055	Plasma	Reference
I-187	Female	0.304795	Plasma	Reference
I-188	Male	0.304795	Plasma	Reference
I-189	Female	0.304795	Plasma	Reference
I-190	Female	0.310274	Plasma	Reference
I-191	Female	0.315068	Plasma	Reference
I-192	Male	0.317808	Plasma	Reference
I-193	Female	0.317808	Plasma	Reference
I-194	Female	0.326712	Plasma	Reference
I-195	Male	0.336073	Plasma	Reference
I-196	Male	0.336073	Plasma	Reference
I-197	Female	0.338813	Plasma	Reference
I-198	Male	0.338813	Plasma	Reference
I-199	Female	0.341553	Plasma	Reference
I-200	Male	0.344292	Plasma	Reference
I-201	Male	0.353425	Plasma	Reference
I-202	Male	0.36621	Plasma	Reference
I-203	Female	0.367123	Plasma	Reference
I-204	Female	0.374429	Plasma	Reference
I-205	Male	0.377169	Plasma	Reference
I-206	Female	0.378082	Plasma	Reference
I-207	Female	0.382648	Plasma	Reference
I-208	Female	0.391781	Plasma	Reference
I-209	Male	0.405479	Plasma	Reference
I-210	Female	0.410046	Plasma	Reference
I-211	Female	0.422146	Plasma	Reference
I-212	Male	0.422146	Plasma	Reference
I-213	Female	0.424886	Plasma	Reference
I-214	Female	0.424886	Plasma	Reference
I-215	Female	0.430365	Plasma	Reference
I-216	Female	0.441096	Plasma	Reference
I-217	Male	0.443836	Plasma	Reference
I-218	Male	0.444064	Plasma	Reference
I-219	Male	0.444064	Plasma	Reference
I-220	Male	0.449543	Plasma	Reference
I-221	Female	0.468721	Plasma	Reference
I-222	Male	0.474201	Plasma	Reference
I-223	Female	0.47968	Plasma	Reference
I-224	Female	0.48242	Plasma	Reference
I-225	Male	0.4879	Plasma	Reference
I-226	Male	0.493151	Plasma	Reference
I-227	Female	0.493379	Plasma	Reference
I-228	Male	0.5	Plasma	Reference
I-229	Male	0.5	Plasma	Reference
I-230	Female	0.50411	Plasma	Reference
I-231	Male	0.508219	Plasma	Reference
I-232	Male	0.510959	Plasma	Reference
I-233	Female	0.510959	Plasma	Reference
I-234	Male	0.516438	Plasma	Reference
I-235	Female	0.517808	Plasma	Reference
I-236	Male	0.519178	Plasma	Reference
I-237	Female	0.523288	Plasma	Reference
I-238	Male	0.523288	Plasma	Reference
I-239	Female	0.526027	Plasma	Reference
I-240	Male	0.543836	Plasma	Reference
I-241	Female	0.545205	Plasma	Reference
I-242	Female	0.553425	Plasma	Reference
I-243	Female	0.564384	Plasma	Reference
I-244	Male	0.571233	Plasma	Reference
I-245	Female	0.583333	Plasma	Reference
I-246	Female	0.583333	Plasma	Reference
I-247	Female	0.586073	Plasma	Reference
I-248	Female	0.597032	Plasma	Reference
I-249	Female	0.599772	Plasma	Reference
I-250	Female	0.60274	Plasma	Reference
I-251	Female	0.616438	Plasma	Reference
I-252	Male	0.621689	Plasma	Reference
I-253	Female	0.632877	Plasma	Reference
I-254	Female	0.643607	Plasma	Reference
I-255	Female	0.657306	Plasma	Reference
I-256	Male	0.677626	Plasma	Reference
I-257	Male	0.718721	Plasma	Reference
I-258	Female	0.721461	Plasma	Reference
I-259	Female	0.739726	Plasma	Reference
I-260	Male	0.747945	Plasma	Reference
I-261	Male	0.75	Plasma	Reference
I-262	Female	0.75	Plasma	Reference
I-263	Female	0.760959	Plasma	Reference
I-264	Male	0.774658	Plasma	Reference
I-265	Female	0.774658	Plasma	Reference
I-266	Female	0.777397	Plasma	Reference
I-267	Male	0.782877	Plasma	Reference
I-268	Female	0.804795	Plasma	Reference
I-269	Male	0.823973	Plasma	Reference
I-270	Male	0.823973	Plasma	Reference
I-271	Female	0.841553	Plasma	Reference
I-272	Male	0.844292	Plasma	Reference
I-273	Female	0.907306	Plasma	Reference
I-274	Female	0.916667	Plasma	Reference
I-275	Female	0.916667	Plasma	Reference
I-276	Female	0.919406	Plasma	Reference
I-277	Female	0.922146	Plasma	Reference
I-278	Male	0.923288	Plasma	Reference
I-279	Male	0.927626	Plasma	Reference
I-280	Male	0.927626	Plasma	Reference
I-281	Male	0.944064	Plasma	Reference
I-282	Male	0.945205	Plasma	Reference
I-283	Male	0.957763	Plasma	Reference
I-284	Female	0.957763	Plasma	Reference
I-285	Male	0.964384	Plasma	Reference
I-286	Male	0.969863	Plasma	Reference
I-287	Female	0.976941	Plasma	Reference
I-288	Male	0.990639	Plasma	Reference
I-289	Female	0.991781	Plasma	Reference
I-290	Male	0.991781	Plasma	Reference
I-291	Male	1	Plasma	Reference
I-292	Female	1	Plasma	Reference
I-293	Female	1	Plasma	Reference
I-294	Female	1	Plasma	Reference
I-295	Female	1	Plasma	Reference
I-296	Male	1	Plasma	Reference
I-297	Female	1	Plasma	Reference
I-298	Female	1	Plasma	Reference
I-299	Female	1	Plasma	Reference
I-300	Female	1	Plasma	Reference
I-301	Female	1	Plasma	Reference
I-302	Female	1	Plasma	Reference
I-303	Male	1	Plasma	Reference
I-304	Male	1	Plasma	Reference
I-305	Male	1	Plasma	Reference
I-306	Female	1	Plasma	Reference
I-307	Male	1	Plasma	Reference
I-308	Female	1	Plasma	Reference
T-1	Male	1.06849	Plasma	Reference
T-2	Female	1.06849	Plasma	Reference
T-3	Male	1.07123	Plasma	Reference
T-4	Female	1.07397	Plasma	Reference
T-5	Male	1.08219	Plasma	Reference
T-6	Male	1.08219	Plasma	Reference
T-7	Male	1.08333	Plasma	Reference
T-8	Male	1.08333	Plasma	Reference
T-9	Female	1.08333	Plasma	Reference
T-10	Female	1.08333	Plasma	Reference
T-11	Female	1.08333	Plasma	Reference
T-12	Female	1.08333	Plasma	Reference
T-13	Female	1.08333	Plasma	Reference
T-14	Female	1.08333	Plasma	Reference
T-15	Male	1.08333	Plasma	Reference
T-16	Male	1.11781	Plasma	Reference
T-17	Female	1.12329	Plasma	Reference
T-18	Male	1.13973	Plasma	Reference
T-19	Female	1.16438	Plasma	Reference
T-20	Female	1.16438	Plasma	Reference
T-21	Female	1.16438	Plasma	Reference
T-22	Female	1.16438	Plasma	Reference
T-23	Female	1.16667	Plasma	Reference
T-24	Male	1.16667	Plasma	Reference
T-25	Male	1.16667	Plasma	Reference
T-26	Female	1.16667	Plasma	Reference
T-27	Female	1.16667	Plasma	Reference
T-28	Female	1.16667	Plasma	Reference
T-29	Female	1.16667	Plasma	Reference
T-30	Male	1.16667	Plasma	Reference
T-31	Female	1.16667	Plasma	Reference
T-32	Female	1.20548	Plasma	Reference
T-33	Male	1.24658	Plasma	Reference
T-34	Female	1.27123	Plasma	Reference
T-35	Female	1.30411	Plasma	Reference
T-36	Male	1.32877	Plasma	Reference
T-37	Female	1.32877	Plasma	Reference
T-38	Female	1.32877	Plasma	Reference
T-39	Female	1.32877	Plasma	Reference
T-40	Male	1.32877	Plasma	Reference
T-41	Male	1.33333	Plasma	Reference
T-42	Female	1.33333	Plasma	Reference
T-43	Female	1.33333	Plasma	Reference
T-44	Female	1.33333	Plasma	Reference
T-45	Male	1.33333	Plasma	Reference
T-46	Female	1.33333	Plasma	Reference
T-47	Female	1.33333	Plasma	Reference
T-48	Male	1.33333	Plasma	Reference
T-49	Female	1.33333	Plasma	Reference
T-50	Female	1.33973	Plasma	Reference
T-51	Male	1.3863	Plasma	Reference
T-52	Female	1.41096	Plasma	Reference
T-53	Female	1.41096	Plasma	Reference
T-54	Male	1.41096	Plasma	Reference
T-55	Male	1.41096	Plasma	Reference
T-56	Male	1.41096	Plasma	Reference
T-57	Female	1.41667	Plasma	Reference
T-58	Male	1.41667	Plasma	Reference
T-59	Female	1.41667	Plasma	Reference
T-60	Female	1.41667	Plasma	Reference
T-61	Female	1.41667	Plasma	Reference
T-62	Male	1.41667	Plasma	Reference
T-63	Female	1.41667	Plasma	Reference
T-64	Female	1.41667	Plasma	Reference
T-65	Male	1.47123	Plasma	Reference
T-66	Female	1.49041	Plasma	Reference
T-67	Female	1.49315	Plasma	Reference
T-68	Female	1.49315	Plasma	Reference
T-69	Male	1.49315	Plasma	Reference
T-70	Male	1.49315	Plasma	Reference
T-71	Female	1.49315	Plasma	Reference
T-72	Female	1.49315	Plasma	Reference
T-73	Male	1.49315	Plasma	Reference
T-74	Male	1.49315	Plasma	Reference
T-75	Female	1.49589	Plasma	Reference
T-76	Male	1.5	Plasma	Reference
T-77	Male	1.5	Plasma	Reference
T-78	Female	1.5	Plasma	Reference
T-79	Male	1.5	Plasma	Reference
T-80	Male	1.52329	Plasma	Reference
T-81	Female	1.52329	Plasma	Reference
T-82	Female	1.52877	Plasma	Reference
T-83	Male	1.53151	Plasma	Reference
T-84	Male	1.53699	Plasma	Reference
T-85	Male	1.54247	Plasma	Reference
T-86	Male	1.54247	Plasma	Reference
T-87	Male	1.55068	Plasma	Reference
T-88	Female	1.55068	Plasma	Reference
T-89	Female	1.55342	Plasma	Reference
T-90	Male	1.55342	Plasma	Reference
T-91	Female	1.55342	Plasma	Reference
T-92	Male	1.55616	Plasma	Reference
T-93	Female	1.56438	Plasma	Reference
T-94	Female	1.57534	Plasma	Reference
T-95	Female	1.57534	Plasma	Reference
T-96	Male	1.57534	Plasma	Reference
T-97	Female	1.57534	Plasma	Reference
T-98	Male	1.58333	Plasma	Reference
T-99	Male	1.58333	Plasma	Reference
T-100	Female	1.58333	Plasma	Reference
T-101	Female	1.58333	Plasma	Reference
T-102	Male	1.58904	Plasma	Reference
T-103	Male	1.64384	Plasma	Reference
T-104	Female	1.65753	Plasma	Reference
T-105	Female	1.65753	Plasma	Reference
T-106	Male	1.65753	Plasma	Reference
T-107	Female	1.65753	Plasma	Reference
T-108	Male	1.65753	Plasma	Reference
T-109	Female	1.65753	Plasma	Reference
T-110	Female	1.65753	Plasma	Reference
T-111	Male	1.66667	Plasma	Reference
T-112	Male	1.66667	Plasma	Reference
T-113	Male	1.66667	Plasma	Reference
T-114	Male	1.66667	Plasma	Reference
T-115	Male	1.66667	Plasma	Reference
T-116	Male	1.66667	Plasma	Reference
T-117	Female	1.66667	Plasma	Reference
T-118	Female	1.66667	Plasma	Reference
T-119	Male	1.66667	Plasma	Reference
T-120	Male	1.66667	Plasma	Reference
T-121	Male	1.66667	Plasma	Reference
T-122	Female	1.71781	Plasma	Reference
T-123	Male	1.73973	Plasma	Reference
T-124	Male	1.75	Plasma	Reference
T-125	Female	1.75	Plasma	Reference
T-126	Male	1.75	Plasma	Reference
T-127	Female	1.75	Plasma	Reference
T-128	Male	1.75	Plasma	Reference
T-129	Female	1.82192	Plasma	Reference
T-130	Female	1.82192	Plasma	Reference
T-131	Female	1.82192	Plasma	Reference
T-132	Male	1.82192	Plasma	Reference
T-133	Male	1.82192	Plasma	Reference
T-134	Male	1.83333	Plasma	Reference
T-135	Male	1.83333	Plasma	Reference
T-136	Male	1.83333	Plasma	Reference
T-137	Female	1.83333	Plasma	Reference
T-138	Female	1.83333	Plasma	Reference
T-139	Female	1.83333	Plasma	Reference
T-140	Male	1.83836	Plasma	Reference
T-141	Male	1.91667	Plasma	Reference
T-142	Male	1.91667	Plasma	Reference
T-143	Male	1.91667	Plasma	Reference
T-144	Female	1.91667	Plasma	Reference
T-145	Female	1.91667	Plasma	Reference
T-146	Female	1.91667	Plasma	Reference
T-147	Male	1.91667	Plasma	Reference
T-148	Female	1.91667	Plasma	Reference
T-149	Male	1.91667	Plasma	Reference
T-150	Male	1.91667	Plasma	Reference
T-151	Female	1.98082	Plasma	Reference
T-152	Female	2	Plasma	Reference
T-153	Male	2	Plasma	Reference
T-154	Female	2	Plasma	Reference
T-155	Female	2	Plasma	Reference
T-156	Male	2	Plasma	Reference
T-157	Male	2	Plasma	Reference
T-158	Male	2	Plasma	Reference
T-159	Male	2	Plasma	Reference
T-160	Female	2	Plasma	Reference
T-161	Female	2	Plasma	Reference
T-162	Male	2	Plasma	Reference
T-163	Male	2	Plasma	Reference
T-164	Male	2	Plasma	Reference
T-165	Female	2.00548	Plasma	Reference
T-166	Female	2.00822	Plasma	Reference
T-167	Male	2.00822	Plasma	Reference
T-168	Female	2.01644	Plasma	Reference
T-169	Male	2.01644	Plasma	Reference
T-170	Female	2.01644	Plasma	Reference
T-171	Male	2.01644	Plasma	Reference
T-172	Female	2.01918	Plasma	Reference
T-173	Male	2.02192	Plasma	Reference
T-174	Female	2.0274	Plasma	Reference
T-175	Male	2.0274	Plasma	Reference
T-176	Male	2.03014	Plasma	Reference
T-177	Male	2.0411	Plasma	Reference
T-178	Female	2.04384	Plasma	Reference
T-179	Female	2.04384	Plasma	Reference
T-180	Male	2.04384	Plasma	Reference
T-181	Male	2.04932	Plasma	Reference
T-182	Male	2.04932	Plasma	Reference
T-183	Female	2.04932	Plasma	Reference
T-184	Female	2.05753	Plasma	Reference
T-185	Male	2.06575	Plasma	Reference
T-186	Male	2.07397	Plasma	Reference
T-187	Male	2.08219	Plasma	Reference
T-188	Female	2.08219	Plasma	Reference
T-189	Male	2.08219	Plasma	Reference
T-190	Male	2.08333	Plasma	Reference
T-191	Male	2.08333	Plasma	Reference
T-192	Male	2.08333	Plasma	Reference
T-193	Female	2.09863	Plasma	Reference
T-194	Male	2.10959	Plasma	Reference
T-195	Male	2.13425	Plasma	Reference
T-196	Female	2.16438	Plasma	Reference
T-197	Male	2.16438	Plasma	Reference
T-198	Female	2.16667	Plasma	Reference
T-199	Male	2.16667	Plasma	Reference
T-200	Female	2.16667	Plasma	Reference
T-201	Male	2.16667	Plasma	Reference
T-202	Female	2.16667	Plasma	Reference
T-203	Female	2.16667	Plasma	Reference
T-204	Female	2.16667	Plasma	Reference
T-205	Female	2.16667	Plasma	Reference
T-206	Male	2.16667	Plasma	Reference
T-207	Male	2.16667	Plasma	Reference
T-208	Female	2.16667	Plasma	Reference
T-209	Female	2.16667	Plasma	Reference
T-210	Male	2.24658	Plasma	Reference
T-211	Female	2.24932	Plasma	Reference
T-212	Female	2.25	Plasma	Reference
T-213	Male	2.25	Plasma	Reference
T-214	Female	2.29315	Plasma	Reference
T-215	Male	2.29863	Plasma	Reference
T-216	Female	2.33333	Plasma	Reference
T-217	Male	2.33333	Plasma	Reference
T-218	Female	2.33333	Plasma	Reference
T-219	Female	2.33333	Plasma	Reference
T-220	Female	2.33333	Plasma	Reference
T-221	Male	2.33333	Plasma	Reference
T-222	Male	2.38356	Plasma	Reference
T-223	Male	2.41096	Plasma	Reference
T-224	Male	2.41096	Plasma	Reference
T-225	Female	2.41096	Plasma	Reference
T-226	Female	2.41667	Plasma	Reference
T-227	Male	2.41667	Plasma	Reference
T-228	Male	2.41667	Plasma	Reference
T-229	Female	2.41667	Plasma	Reference
T-230	Male	2.41918	Plasma	Reference
T-231	Male	2.44658	Plasma	Reference
T-232	Male	2.48219	Plasma	Reference
T-233	Male	2.48493	Plasma	Reference
T-234	Female	2.49315	Plasma	Reference
T-235	Female	2.49315	Plasma	Reference
T-236	Female	2.49315	Plasma	Reference
T-237	Female	2.49315	Plasma	Reference
T-238	Female	2.5	Plasma	Reference
T-239	Female	2.5	Plasma	Reference
T-240	Male	2.5	Plasma	Reference
T-241	Male	2.52329	Plasma	Reference
T-242	Female	2.52329	Plasma	Reference
T-243	Male	2.52877	Plasma	Reference
T-244	Female	2.52877	Plasma	Reference
T-245	Male	2.53425	Plasma	Reference
T-246	Female	2.53699	Plasma	Reference
T-247	Female	2.55068	Plasma	Reference
T-248	Male	2.55068	Plasma	Reference
T-249	Female	2.55342	Plasma	Reference
T-250	Male	2.56164	Plasma	Reference
T-251	Male	2.56712	Plasma	Reference
T-252	Male	2.56986	Plasma	Reference
T-253	Female	2.56986	Plasma	Reference
T-254	Male	2.56986	Plasma	Reference
T-255	Female	2.56986	Plasma	Reference
T-256	Female	2.56986	Plasma	Reference
T-257	Female	2.5726	Plasma	Reference
T-258	Male	2.58333	Plasma	Reference
T-259	Male	2.58333	Plasma	Reference
T-260	Male	2.58333	Plasma	Reference
T-261	Male	2.58333	Plasma	Reference
T-262	Female	2.61096	Plasma	Reference
T-263	Female	2.61644	Plasma	Reference
T-264	Male	2.61918	Plasma	Reference
T-265	Female	2.62192	Plasma	Reference
T-266	Male	2.63014	Plasma	Reference
T-267	Female	2.65753	Plasma	Reference
T-268	Male	2.66667	Plasma	Reference
T-269	Male	2.66667	Plasma	Reference
T-270	Female	2.66667	Plasma	Reference
T-271	Female	2.66667	Plasma	Reference
T-272	Male	2.66667	Plasma	Reference
T-273	Male	2.70411	Plasma	Reference
T-274	Female	2.73973	Plasma	Reference
T-275	Male	2.75	Plasma	Reference
T-276	Male	2.75	Plasma	Reference
T-277	Male	2.75	Plasma	Reference
T-278	Male	2.82192	Plasma	Reference
T-279	Male	2.82192	Plasma	Reference
T-280	Male	2.83333	Plasma	Reference
T-281	Female	2.83333	Plasma	Reference
T-282	Female	2.86575	Plasma	Reference
T-283	Male	2.87671	Plasma	Reference
T-284	Male	2.90411	Plasma	Reference
T-285	Male	2.90411	Plasma	Reference
T-286	Male	2.91507	Plasma	Reference
T-287	Female	2.97808	Plasma	Reference
T-288	Female	2.98356	Plasma	Reference
T-289	Male	2.9863	Plasma	Reference
T-290	Female	2.99178	Plasma	Reference
T-291	Female	2.99178	Plasma	Reference
T-292	Male	2.99726	Plasma	Reference
T-293	Male	3	Plasma	Reference
T-294	Male	3	Plasma	Reference
T-295	Female	3	Plasma	Reference
T-296	Female	3	Plasma	Reference
T-297	Male	3	Plasma	Reference
T-298	Male	3	Plasma	Reference
T-299	Male	3	Plasma	Reference
T-300	Male	3	Plasma	Reference
T-301	Male	3	Plasma	Reference
T-302	Male	3	Plasma	Reference
T-303	Male	3	Plasma	Reference
T-304	Female	3	Plasma	Reference
T-305	Female	3	Plasma	Reference
P-1	Male	3.04658	Plasma	Reference
P-2	Female	3.04932	Plasma	Reference
P-3	Female	3.04932	Plasma	Reference
P-4	Male	3.04932	Plasma	Reference
P-5	Male	3.05205	Plasma	Reference
P-6	Male	3.05205	Plasma	Reference
P-7	Female	3.06575	Plasma	Reference
P-8	Female	3.06849	Plasma	Reference
P-9	Female	3.08219	Plasma	Reference
P-10	Female	3.08219	Plasma	Reference
P-11	Male	3.08219	Plasma	Reference
P-12	Female	3.08219	Plasma	Reference
P-13	Male	3.12877	Plasma	Reference
P-14	Female	3.13699	Plasma	Reference
P-15	Female	3.13699	Plasma	Reference
P-16	Female	3.14795	Plasma	Reference
P-17	Male	3.14795	Plasma	Reference
P-18	Male	3.16438	Plasma	Reference
P-19	Female	3.16438	Plasma	Reference
P-20	Female	3.16438	Plasma	Reference
P-21	Female	3.16438	Plasma	Reference
P-22	Male	3.16438	Plasma	Reference
P-23	Male	3.16438	Plasma	Reference
P-24	Male	3.2137	Plasma	Reference
P-25	Male	3.24658	Plasma	Reference
P-26	Female	3.24658	Plasma	Reference
P-27	Male	3.27397	Plasma	Reference
P-28	Male	3.29315	Plasma	Reference
P-29	Male	3.30685	Plasma	Reference
P-30	Male	3.32329	Plasma	Reference
P-31	Female	3.32877	Plasma	Reference
P-32	Male	3.32877	Plasma	Reference
P-33	Male	3.38904	Plasma	Reference
P-34	Female	3.41096	Plasma	Reference
P-35	Male	3.41096	Plasma	Reference
P-36	Female	3.44932	Plasma	Reference
P-37	Female	3.45753	Plasma	Reference
P-38	Female	3.47671	Plasma	Reference
P-39	Male	3.48493	Plasma	Reference
P-40	Male	3.50685	Plasma	Reference
P-41	Male	3.51507	Plasma	Reference
P-42	Male	3.54795	Plasma	Reference
P-43	Female	3.56712	Plasma	Reference
P-44	Male	3.57534	Plasma	Reference
P-45	Male	3.60548	Plasma	Reference
P-46	Male	3.60822	Plasma	Reference
P-47	Male	3.61918	Plasma	Reference
P-48	Female	3.64932	Plasma	Reference
P-49	Female	3.65753	Plasma	Reference
P-50	Male	3.65753	Plasma	Reference
P-51	Male	3.69041	Plasma	Reference
P-52	Male	3.70137	Plasma	Reference
P-53	Female	3.70959	Plasma	Reference
P-54	Male	3.73973	Plasma	Reference
P-55	Female	3.73973	Plasma	Reference
P-56	Male	3.73973	Plasma	Reference
P-57	Male	3.73973	Plasma	Reference
P-58	Female	3.74521	Plasma	Reference
P-59	Female	3.76164	Plasma	Reference
P-60	Female	3.78082	Plasma	Reference
P-61	Male	3.80274	Plasma	Reference
P-62	Male	3.80548	Plasma	Reference
P-63	Female	3.82192	Plasma	Reference
P-64	Male	3.84932	Plasma	Reference
P-65	Female	3.85205	Plasma	Reference
P-66	Male	3.85479	Plasma	Reference
P-67	Female	3.87671	Plasma	Reference
P-68	Female	3.88219	Plasma	Reference
P-69	Female	3.88219	Plasma	Reference
P-70	Male	3.90411	Plasma	Reference
P-71	Female	3.91507	Plasma	Reference
P-72	Female	3.92329	Plasma	Reference
P-73	Female	3.96164	Plasma	Reference
P-74	Male	3.9726	Plasma	Reference
P-75	Male	3.9726	Plasma	Reference
P-76	Male	3.98904	Plasma	Reference
P-77	Female	4	Plasma	Reference
P-78	Female	4	Plasma	Reference
P-79	Female	4	Plasma	Reference
P-80	Female	4	Plasma	Reference
P-81	Female	4	Plasma	Reference
P-82	Female	4	Plasma	Reference
P-83	Female	4	Plasma	Reference
P-84	Female	4	Plasma	Reference
P-85	Female	4	Plasma	Reference
P-86	Female	4	Plasma	Reference
P-87	Female	4	Plasma	Reference
P-88	Male	4	Plasma	Reference
P-89	Male	4	Plasma	Reference
P-90	Male	4	Plasma	Reference
P-91	Female	4	Plasma	Reference
P-92	Female	4	Plasma	Reference
P-93	Female	4	Plasma	Reference
P-94	Female	4	Plasma	Reference
P-95	Male	4	Plasma	Reference
P-96	Male	4	Plasma	Reference
P-97	Female	4.00822	Plasma	Reference
P-98	Male	4.01096	Plasma	Reference
P-99	Male	4.03562	Plasma	Reference
P-100	Female	4.03836	Plasma	Reference
P-101	Male	4.04932	Plasma	Reference
P-102	Female	4.05205	Plasma	Reference
P-103	Male	4.06027	Plasma	Reference
P-104	Female	4.06575	Plasma	Reference
P-105	Female	4.08219	Plasma	Reference
P-106	Female	4.08219	Plasma	Reference
P-107	Female	4.08219	Plasma	Reference
P-108	Male	4.08219	Plasma	Reference
P-109	Male	4.08219	Plasma	Reference
P-110	Female	4.08219	Plasma	Reference
P-111	Male	4.09041	Plasma	Reference
P-112	Female	4.10137	Plasma	Reference
P-113	Male	4.10685	Plasma	Reference
P-114	Male	4.10685	Plasma	Reference
P-115	Male	4.11233	Plasma	Reference
P-116	Male	4.11233	Plasma	Reference
P-117	Male	4.11233	Plasma	Reference
P-118	Male	4.11781	Plasma	Reference
P-119	Male	4.13425	Plasma	Reference
P-120	Female	4.15068	Plasma	Reference
P-121	Female	4.16438	Plasma	Reference
P-122	Female	4.16438	Plasma	Reference
P-123	Male	4.16438	Plasma	Reference
P-124	Female	4.16438	Plasma	Reference
P-125	Female	4.16438	Plasma	Reference
P-126	Male	4.16438	Plasma	Reference
P-127	Male	4.16438	Plasma	Reference
P-128	Female	4.18356	Plasma	Reference
P-129	Female	4.19178	Plasma	Reference
P-130	Female	4.19178	Plasma	Reference
P-131	Male	4.20274	Plasma	Reference
P-132	Female	4.21096	Plasma	Reference
P-133	Male	4.22192	Plasma	Reference
P-134	Female	4.22466	Plasma	Reference
P-135	Female	4.23288	Plasma	Reference
P-136	Female	4.24384	Plasma	Reference
P-137	Female	4.24384	Plasma	Reference
P-138	Female	4.24658	Plasma	Reference
P-139	Female	4.24658	Plasma	Reference
P-140	Male	4.24658	Plasma	Reference
P-141	Female	4.26027	Plasma	Reference
P-142	Female	4.27397	Plasma	Reference
P-143	Female	4.27671	Plasma	Reference
P-144	Male	4.29315	Plasma	Reference
P-145	Male	4.29863	Plasma	Reference
P-146	Female	4.30137	Plasma	Reference
P-147	Female	4.30411	Plasma	Reference
P-148	Male	4.31233	Plasma	Reference
P-149	Female	4.32055	Plasma	Reference
P-150	Female	4.32877	Plasma	Reference
P-151	Male	4.33151	Plasma	Reference
P-152	Male	4.33151	Plasma	Reference
P-153	Female	4.33425	Plasma	Reference
P-154	Female	4.34795	Plasma	Reference
P-155	Female	4.34795	Plasma	Reference
P-156	Female	4.35616	Plasma	Reference
P-157	Female	4.36438	Plasma	Reference
P-158	Female	4.36438	Plasma	Reference
P-159	Male	4.36712	Plasma	Reference
P-160	Female	4.36986	Plasma	Reference
P-161	Female	4.38356	Plasma	Reference
P-162	Female	4.38904	Plasma	Reference
P-163	Female	4.4	Plasma	Reference
P-164	Female	4.4	Plasma	Reference
P-165	Female	4.4	Plasma	Reference
P-166	Male	4.40274	Plasma	Reference
P-167	Male	4.41096	Plasma	Reference
P-168	Female	4.41096	Plasma	Reference
P-169	Male	4.41096	Plasma	Reference
P-170	Male	4.41096	Plasma	Reference
P-171	Female	4.42192	Plasma	Reference
P-172	Male	4.43014	Plasma	Reference
P-173	Female	4.43288	Plasma	Reference
P-174	Male	4.43288	Plasma	Reference
P-175	Male	4.43562	Plasma	Reference
P-176	Female	4.43836	Plasma	Reference
P-177	Male	4.4411	Plasma	Reference
P-178	Male	4.4411	Plasma	Reference
P-179	Female	4.44658	Plasma	Reference
P-180	Female	4.46027	Plasma	Reference
P-181	Female	4.46849	Plasma	Reference
P-182	Female	4.47397	Plasma	Reference
P-183	Male	4.48219	Plasma	Reference
P-184	Male	4.49315	Plasma	Reference
P-185	Female	4.49589	Plasma	Reference
P-186	Male	4.49863	Plasma	Reference
P-187	Female	4.49863	Plasma	Reference
P-188	Female	4.50137	Plasma	Reference
P-189	Male	4.50411	Plasma	Reference
P-190	Male	4.50959	Plasma	Reference
P-191	Female	4.51233	Plasma	Reference
P-192	Female	4.51507	Plasma	Reference
P-193	Female	4.51507	Plasma	Reference
P-194	Male	4.51781	Plasma	Reference
P-195	Female	4.53425	Plasma	Reference
P-196	Male	4.53973	Plasma	Reference
P-197	Male	4.54247	Plasma	Reference
P-198	Male	4.54247	Plasma	Reference
P-199	Female	4.54521	Plasma	Reference
P-200	Male	4.54521	Plasma	Reference
P-201	Male	4.54521	Plasma	Reference
P-202	Male	4.54795	Plasma	Reference
P-203	Female	4.54795	Plasma	Reference
P-204	Male	4.55068	Plasma	Reference
P-205	Female	4.55068	Plasma	Reference
P-206	Female	4.55068	Plasma	Reference
P-207	Female	4.55616	Plasma	Reference
P-208	Female	4.55616	Plasma	Reference
P-209	Male	4.56712	Plasma	Reference
P-210	Female	4.56986	Plasma	Reference
P-211	Female	4.5726	Plasma	Reference
P-212	Female	4.57534	Plasma	Reference
P-213	Male	4.57534	Plasma	Reference
P-214	Male	4.57534	Plasma	Reference
P-215	Male	4.57534	Plasma	Reference
P-216	Female	4.57534	Plasma	Reference
P-217	Male	4.58356	Plasma	Reference
P-218	Male	4.59726	Plasma	Reference
P-219	Female	4.6	Plasma	Reference
P-220	Male	4.6	Plasma	Reference
P-221	Female	4.6	Plasma	Reference
P-222	Male	4.60274	Plasma	Reference
P-223	Female	4.61918	Plasma	Reference
P-224	Male	4.62466	Plasma	Reference
P-225	Male	4.62466	Plasma	Reference
P-226	Female	4.62466	Plasma	Reference
P-227	Female	4.63562	Plasma	Reference
P-228	Female	4.63562	Plasma	Reference
P-229	Female	4.63836	Plasma	Reference
P-230	Female	4.64384	Plasma	Reference
P-231	Female	4.64658	Plasma	Reference
P-232	Male	4.64658	Plasma	Reference
P-233	Male	4.64932	Plasma	Reference
P-234	Female	4.65753	Plasma	Reference
P-235	Female	4.65753	Plasma	Reference
P-236	Male	4.66575	Plasma	Reference
P-237	Female	4.67397	Plasma	Reference
P-238	Female	4.68219	Plasma	Reference
P-239	Male	4.69589	Plasma	Reference
P-240	Female	4.69863	Plasma	Reference
P-241	Female	4.69863	Plasma	Reference
P-242	Female	4.70137	Plasma	Reference
P-243	Female	4.71233	Plasma	Reference
P-244	Female	4.71781	Plasma	Reference
P-245	Male	4.73425	Plasma	Reference
P-246	Male	4.73699	Plasma	Reference
P-247	Male	4.73973	Plasma	Reference
P-248	Female	4.73973	Plasma	Reference
P-249	Male	4.73973	Plasma	Reference
P-250	Male	4.74521	Plasma	Reference
P-251	Male	4.75068	Plasma	Reference
P-252	Female	4.77808	Plasma	Reference
P-253	Male	4.78356	Plasma	Reference
P-254	Female	4.7863	Plasma	Reference
P-255	Male	4.79452	Plasma	Reference
P-256	Male	4.79726	Plasma	Reference
P-257	Male	4.80274	Plasma	Reference
P-258	Female	4.80548	Plasma	Reference
P-259	Male	4.80548	Plasma	Reference
P-260	Female	4.81918	Plasma	Reference
P-261	Male	4.81918	Plasma	Reference
P-262	Male	4.82192	Plasma	Reference
P-263	Male	4.82192	Plasma	Reference
P-264	Male	4.82192	Plasma	Reference
P-265	Female	4.82466	Plasma	Reference
P-266	Male	4.8274	Plasma	Reference
P-267	Female	4.83288	Plasma	Reference
P-268	Female	4.8411	Plasma	Reference
P-269	Male	4.84384	Plasma	Reference
P-270	Male	4.84932	Plasma	Reference
P-271	Male	4.86301	Plasma	Reference
P-272	Male	4.86575	Plasma	Reference
P-273	Female	4.86575	Plasma	Reference
P-274	Male	4.86575	Plasma	Reference
P-275	Male	4.86575	Plasma	Reference
P-276	Female	4.87123	Plasma	Reference
P-277	Male	4.87671	Plasma	Reference
P-278	Female	4.87671	Plasma	Reference
P-279	Male	4.88219	Plasma	Reference
P-280	Female	4.89041	Plasma	Reference
P-281	Female	4.89315	Plasma	Reference
P-282	Female	4.90137	Plasma	Reference
P-283	Female	4.90137	Plasma	Reference
P-284	Female	4.90137	Plasma	Reference
P-285	Male	4.90411	Plasma	Reference
P-286	Female	4.90411	Plasma	Reference
P-287	Female	4.90411	Plasma	Reference
P-288	Female	4.90685	Plasma	Reference
P-289	Male	4.91781	Plasma	Reference
P-290	Female	4.92603	Plasma	Reference
P-291	Male	4.93425	Plasma	Reference
P-292	Male	4.93699	Plasma	Reference
P-293	Male	4.94521	Plasma	Reference
P-294	Female	4.94521	Plasma	Reference
P-295	Male	4.9589	Plasma	Reference
P-296	Male	4.96164	Plasma	Reference
P-297	Male	4.96986	Plasma	Reference
P-298	Male	4.96986	Plasma	Reference
P-299	Female	4.98082	Plasma	Reference
P-300	Female	4.98082	Plasma	Reference
P-301	Female	4.98082	Plasma	Reference
P-302	Female	4.98356	Plasma	Reference
P-303	Female	4.98356	Plasma	Reference
P-304	Female	4.98356	Plasma	Reference
P-305	Male	4.9863	Plasma	Reference
P-306	Male	4.98904	Plasma	Reference
P-307	Female	5	Plasma	Reference
P-308	Male	5	Plasma	Reference
P-309	Male	5	Plasma	Reference
P-310	Female	5	Plasma	Reference
P-311	Female	5	Plasma	Reference
P-312	Female	5	Plasma	Reference
P-313	Female	5	Plasma	Reference
P-314	Male	5	Plasma	Reference
P-315	Male	5	Plasma	Reference
P-316	Female	5	Plasma	Reference
P-317	Male	5	Plasma	Reference
P-318	Female	5	Plasma	Reference
P-319	Female	5	Plasma	Reference
P-320	Female	5	Plasma	Reference
P-321	Male	5	Plasma	Reference
P-322	Male	5.01644	Plasma	Reference
P-323	Female	5.01918	Plasma	Reference
P-324	Female	5.02192	Plasma	Reference
P-325	Male	5.03288	Plasma	Reference
P-326	Male	5.03288	Plasma	Reference
P-327	Male	5.06849	Plasma	Reference
P-328	Male	5.07671	Plasma	Reference
P-329	Female	5.07671	Plasma	Reference
P-330	Male	5.08219	Plasma	Reference
P-331	Male	5.08219	Plasma	Reference
P-332	Male	5.08219	Plasma	Reference
P-333	Female	5.08493	Plasma	Reference
P-334	Male	5.09041	Plasma	Reference
P-335	Male	5.09315	Plasma	Reference
P-336	Female	5.11233	Plasma	Reference
P-337	Female	5.12055	Plasma	Reference
P-338	Female	5.12603	Plasma	Reference
P-339	Male	5.12603	Plasma	Reference
P-340	Female	5.12877	Plasma	Reference
P-341	Male	5.13425	Plasma	Reference
P-342	Male	5.14521	Plasma	Reference
P-343	Male	5.15068	Plasma	Reference
P-344	Male	5.1589	Plasma	Reference
P-345	Male	5.16164	Plasma	Reference
P-346	Male	5.16164	Plasma	Reference
P-347	Female	5.17808	Plasma	Reference
P-348	Female	5.18356	Plasma	Reference
P-349	Male	5.18356	Plasma	Reference
P-350	Female	5.2137	Plasma	Reference
P-351	Male	5.21918	Plasma	Reference
P-352	Female	5.22466	Plasma	Reference
P-353	Female	5.22466	Plasma	Reference
P-354	Male	5.22466	Plasma	Reference
P-355	Male	5.2274	Plasma	Reference
P-356	Female	5.23562	Plasma	Reference
P-357	Female	5.24658	Plasma	Reference
P-358	Male	5.24658	Plasma	Reference
P-359	Male	5.24658	Plasma	Reference
P-360	Male	5.24658	Plasma	Reference
P-361	Female	5.24932	Plasma	Reference
P-362	Male	5.25479	Plasma	Reference
P-363	Female	5.26849	Plasma	Reference
P-364	Female	5.27945	Plasma	Reference
P-365	Female	5.27945	Plasma	Reference
P-366	Female	5.28767	Plasma	Reference
P-367	Male	5.30137	Plasma	Reference
P-368	Male	5.30685	Plasma	Reference
P-369	Female	5.30685	Plasma	Reference
P-370	Male	5.30959	Plasma	Reference
P-371	Female	5.30959	Plasma	Reference
P-372	Male	5.30959	Plasma	Reference
P-373	Female	5.31781	Plasma	Reference
P-374	Female	5.32329	Plasma	Reference
P-375	Female	5.32329	Plasma	Reference
P-376	Female	5.32603	Plasma	Reference
P-377	Female	5.33699	Plasma	Reference
P-378	Male	5.35068	Plasma	Reference
P-379	Male	5.35616	Plasma	Reference
P-380	Male	5.35616	Plasma	Reference
P-381	Female	5.3589	Plasma	Reference
P-382	Male	5.36438	Plasma	Reference
P-383	Male	5.36438	Plasma	Reference
P-384	Female	5.36712	Plasma	Reference
P-385	Female	5.37534	Plasma	Reference
P-386	Female	5.37808	Plasma	Reference
P-387	Male	5.38082	Plasma	Reference
P-388	Female	5.38082	Plasma	Reference
P-389	Male	5.38082	Plasma	Reference
P-390	Female	5.39726	Plasma	Reference
P-391	Male	5.4	Plasma	Reference
P-392	Female	5.4	Plasma	Reference
P-393	Male	5.4	Plasma	Reference
P-394	Male	5.40274	Plasma	Reference
P-395	Male	5.40274	Plasma	Reference
P-396	Male	5.40274	Plasma	Reference
P-397	Female	5.41096	Plasma	Reference
P-398	Female	5.41096	Plasma	Reference
P-399	Male	5.41096	Plasma	Reference
P-400	Male	5.41644	Plasma	Reference
P-401	Male	5.43014	Plasma	Reference
P-402	Female	5.43562	Plasma	Reference
P-403	Male	5.43562	Plasma	Reference
P-404	Male	5.44658	Plasma	Reference
P-405	Male	5.45753	Plasma	Reference
P-406	Male	5.46849	Plasma	Reference
P-407	Male	5.47945	Plasma	Reference
P-408	Male	5.48493	Plasma	Reference
P-409	Female	5.48767	Plasma	Reference
P-410	Female	5.49041	Plasma	Reference
P-411	Female	5.49041	Plasma	Reference
P-412	Male	5.49041	Plasma	Reference
P-413	Male	5.49315	Plasma	Reference
P-414	Male	5.49315	Plasma	Reference
P-415	Male	5.49589	Plasma	Reference
P-416	Male	5.50137	Plasma	Reference
P-417	Female	5.50685	Plasma	Reference
P-418	Male	5.50959	Plasma	Reference
P-419	Female	5.54521	Plasma	Reference
P-420	Male	5.57534	Plasma	Reference
P-421	Female	5.57534	Plasma	Reference
P-422	Female	5.5863	Plasma	Reference
P-423	Male	5.59726	Plasma	Reference
P-424	Male	5.59726	Plasma	Reference
P-425	Female	5.6	Plasma	Reference
P-426	Female	5.60274	Plasma	Reference
P-427	Female	5.61096	Plasma	Reference
P-428	Female	5.61918	Plasma	Reference
P-429	Female	5.6274	Plasma	Reference
P-430	Male	5.63288	Plasma	Reference
P-431	Female	5.63288	Plasma	Reference
P-432	Female	5.63562	Plasma	Reference
P-433	Female	5.6411	Plasma	Reference
P-434	Male	5.64384	Plasma	Reference
P-435	Male	5.64658	Plasma	Reference
P-436	Male	5.64932	Plasma	Reference
P-437	Male	5.64932	Plasma	Reference
P-438	Female	5.64932	Plasma	Reference
P-439	Female	5.65753	Plasma	Reference
P-440	Female	5.65753	Plasma	Reference
P-441	Male	5.65753	Plasma	Reference
P-442	Male	5.65753	Plasma	Reference
P-443	Male	5.65753	Plasma	Reference
P-444	Female	5.66027	Plasma	Reference
P-445	Female	5.66849	Plasma	Reference
P-446	Male	5.67123	Plasma	Reference
P-447	Male	5.67671	Plasma	Reference
P-448	Female	5.67671	Plasma	Reference
P-449	Female	5.67671	Plasma	Reference
P-450	Female	5.67945	Plasma	Reference
P-451	Male	5.68767	Plasma	Reference
P-452	Male	5.69041	Plasma	Reference
P-453	Male	5.69589	Plasma	Reference
P-454	Male	5.70137	Plasma	Reference
P-455	Female	5.70137	Plasma	Reference
P-456	Male	5.70137	Plasma	Reference
P-457	Female	5.70411	Plasma	Reference
P-458	Male	5.70411	Plasma	Reference
P-459	Male	5.71781	Plasma	Reference
P-460	Male	5.72329	Plasma	Reference
P-461	Male	5.72329	Plasma	Reference
P-462	Male	5.73151	Plasma	Reference
P-463	Male	5.73699	Plasma	Reference
P-464	Female	5.73973	Plasma	Reference
P-465	Female	5.73973	Plasma	Reference
P-466	Female	5.73973	Plasma	Reference
P-467	Female	5.73973	Plasma	Reference
P-468	Male	5.73973	Plasma	Reference
P-469	Female	5.74795	Plasma	Reference
P-470	Female	5.75616	Plasma	Reference
P-471	Male	5.76164	Plasma	Reference
P-472	Female	5.76164	Plasma	Reference
P-473	Female	5.76438	Plasma	Reference
P-474	Male	5.76712	Plasma	Reference
P-475	Male	5.76712	Plasma	Reference
P-476	Male	5.78082	Plasma	Reference
P-477	Male	5.78356	Plasma	Reference
P-478	Male	5.79178	Plasma	Reference
P-479	Female	5.79452	Plasma	Reference
P-480	Male	5.79726	Plasma	Reference
P-481	Female	5.80274	Plasma	Reference
P-482	Female	5.8137	Plasma	Reference
P-483	Female	5.8137	Plasma	Reference
P-484	Male	5.81918	Plasma	Reference
P-485	Female	5.8274	Plasma	Reference
P-486	Female	5.84384	Plasma	Reference
P-487	Female	5.85205	Plasma	Reference
P-488	Male	5.85205	Plasma	Reference
P-489	Female	5.86027	Plasma	Reference
P-490	Female	5.86301	Plasma	Reference
P-491	Male	5.86575	Plasma	Reference
P-492	Male	5.86849	Plasma	Reference
P-493	Male	5.87671	Plasma	Reference
P-494	Female	5.88493	Plasma	Reference
P-495	Female	5.89315	Plasma	Reference
P-496	Male	5.89589	Plasma	Reference
P-497	Female	5.90411	Plasma	Reference
P-498	Male	5.90411	Plasma	Reference
P-499	Female	5.90411	Plasma	Reference
P-500	Male	5.90411	Plasma	Reference
P-501	Male	5.90411	Plasma	Reference
P-502	Male	5.90411	Plasma	Reference
P-503	Male	5.90411	Plasma	Reference
P-504	Male	5.90411	Plasma	Reference
P-505	Female	5.90411	Plasma	Reference
P-506	Female	5.90685	Plasma	Reference
P-507	Female	5.91233	Plasma	Reference
P-508	Male	5.92055	Plasma	Reference
P-509	Male	5.94795	Plasma	Reference
P-510	Male	5.9589	Plasma	Reference
P-511	Female	5.96164	Plasma	Reference
P-512	Male	5.96712	Plasma	Reference
P-513	Female	5.9726	Plasma	Reference
P-514	Male	5.98356	Plasma	Reference
P-515	Female	5.98904	Plasma	Reference
P-516	Male	5.98904	Plasma	Reference
P-517	Male	5.99178	Plasma	Reference
P-518	Female	5.99178	Plasma	Reference
P-519	Female	5.99452	Plasma	Reference
P-520	Female	5.99452	Plasma	Reference
P-521	Female	6	Plasma	Reference
P-522	Female	6	Plasma	Reference
P-523	Male	6	Plasma	Reference
P-524	Female	6	Plasma	Reference
P-525	Male	6	Plasma	Reference
P-526	Male	6	Plasma	Reference
P-527	Female	6	Plasma	Reference
P-528	Male	6	Plasma	Reference
P-529	Female	6	Plasma	Reference
P-530	Female	6	Plasma	Reference
P-531	Female	6	Plasma	Reference
P-532	Female	6	Plasma	Reference
P-533	Female	6	Plasma	Reference
P-534	Female	6	Plasma	Reference
P-535	Female	6	Plasma	Reference
P-536	Female	6	Plasma	Reference
P-537	Female	6	Plasma	Reference
P-538	Male	6	Plasma	Reference
P-539	Female	6	Plasma	Reference
P-540	Female	6	Plasma	Reference
P-541	Female	6	Plasma	Reference
P-542	Female	6	Plasma	Reference
P-543	Female	6	Plasma	Reference
P-544	Male	6	Plasma	Reference
P-545	Male	6	Plasma	Reference
P-546	Female	6	Plasma	Reference
P-547	Female	6	Plasma	Reference
P-548	Male	6	Plasma	Reference
P-549	Female	6	Plasma	Reference
P-550	Female	6	Plasma	Reference
P-551	Female	6	Plasma	Reference
P-552	Female	6	Plasma	Reference
P-553	Male	6	Plasma	Reference
P-554	Female	6	Plasma	Reference
P-555	Male	6	Plasma	Reference
P-556	Male	6	Plasma	Reference
P-557	Male	6	Plasma	Reference
P-558	Female	6	Plasma	Reference
P-559	Female	6	Plasma	Reference
P-560	Female	6	Plasma	Reference
P-561	Male	6	Plasma	Reference
P-562	Female	6	Plasma	Reference
P-563	Female	6	Plasma	Reference
P-564	Female	6	Plasma	Reference
P-565	Female	6	Plasma	Reference
P-566	Male	6	Plasma	Reference
P-567	Male	6	Plasma	Reference
P-568	Female	6	Plasma	Reference
P-569	Male	6	Plasma	Reference
P-570	Female	6	Plasma	Reference
P-571	Male	6	Plasma	Reference
P-572	Female	6	Plasma	Reference
P-573	Male	6	Plasma	Reference
P-574	Male	6	Plasma	Reference
P-575	Male	6	Plasma	Reference
P-576	Female	6	Plasma	Reference
P-577	Female	6	Plasma	Reference
P-578	Female	6	Plasma	Reference
P-579	Female	6	Plasma	Reference
P-580	Female	6	Plasma	Reference
P-581	Female	6	Plasma	Reference
P-582	Female	6	Plasma	Reference
P-583	Female	6	Plasma	Reference
P-584	Female	6	Plasma	Reference
P-585	Male	6	Plasma	Reference
P-586	Female	6	Plasma	Reference
P-587	Female	6	Plasma	Reference
P-588	Female	6	Plasma	Reference
P-589	Female	6	Plasma	Reference
P-590	Female	6	Plasma	Reference
P-591	Male	6	Plasma	Reference
P-592	Female	6	Plasma	Reference
P-593	Female	6	Plasma	Reference
P-594	Male	6	Plasma	Reference
P-595	Female	6	Plasma	Reference
P-596	Male	6	Plasma	Reference
C-1	Female	6.00548	Plasma	Reference
C-2	Male	6.01096	Plasma	Reference
C-3	Female	6.01644	Plasma	Reference
C-4	Male	6.01644	Plasma	Reference
C-5	Female	6.03014	Plasma	Reference
C-6	Female	6.0411	Plasma	Reference
C-7	Male	6.04658	Plasma	Reference
C-8	Male	6.05205	Plasma	Reference
C-9	Male	6.05205	Plasma	Reference
C-10	Male	6.05479	Plasma	Reference
C-11	Female	6.05753	Plasma	Reference
C-12	Male	6.05753	Plasma	Reference
C-13	Male	6.06301	Plasma	Reference
C-14	Female	6.06575	Plasma	Reference
C-15	Male	6.07123	Plasma	Reference
C-16	Male	6.07397	Plasma	Reference
C-17	Male	6.08219	Plasma	Reference
C-18	Female	6.08219	Plasma	Reference
C-19	Male	6.08767	Plasma	Reference
C-20	Male	6.08767	Plasma	Reference
C-21	Male	6.08767	Plasma	Reference
C-22	Male	6.09315	Plasma	Reference
C-23	Female	6.11507	Plasma	Reference
C-24	Female	6.11781	Plasma	Reference
C-25	Female	6.12329	Plasma	Reference
C-26	Male	6.12329	Plasma	Reference
C-27	Female	6.12603	Plasma	Reference
C-28	Male	6.13699	Plasma	Reference
C-29	Female	6.13699	Plasma	Reference
C-30	Male	6.13973	Plasma	Reference
C-31	Female	6.13973	Plasma	Reference
C-32	Female	6.14247	Plasma	Reference
C-33	Female	6.14521	Plasma	Reference
C-34	Female	6.14795	Plasma	Reference
C-35	Male	6.15616	Plasma	Reference
C-36	Male	6.16438	Plasma	Reference
C-37	Male	6.16438	Plasma	Reference
C-38	Male	6.16438	Plasma	Reference
C-39	Male	6.16438	Plasma	Reference
C-40	Male	6.16712	Plasma	Reference
C-41	Female	6.16712	Plasma	Reference
C-42	Female	6.16986	Plasma	Reference
C-43	Female	6.17534	Plasma	Reference
C-44	Male	6.18082	Plasma	Reference
C-45	Male	6.18082	Plasma	Reference
C-46	Female	6.18904	Plasma	Reference
C-47	Female	6.18904	Plasma	Reference
C-48	Female	6.19178	Plasma	Reference
C-49	Male	6.19178	Plasma	Reference
C-50	Female	6.19452	Plasma	Reference
C-51	Female	6.19452	Plasma	Reference
C-52	Male	6.19452	Plasma	Reference
C-53	Male	6.2	Plasma	Reference
C-54	Female	6.20274	Plasma	Reference
C-55	Female	6.20274	Plasma	Reference
C-56	Female	6.20548	Plasma	Reference
C-57	Male	6.20548	Plasma	Reference
C-58	Female	6.20548	Plasma	Reference
C-59	Male	6.20548	Plasma	Reference
C-60	Male	6.20822	Plasma	Reference
C-61	Male	6.21096	Plasma	Reference
C-62	Male	6.21096	Plasma	Reference
C-63	Female	6.2137	Plasma	Reference
C-64	Male	6.2137	Plasma	Reference
C-65	Female	6.21644	Plasma	Reference
C-66	Male	6.21918	Plasma	Reference
C-67	Male	6.21918	Plasma	Reference
C-68	Male	6.21918	Plasma	Reference
C-69	Male	6.21918	Plasma	Reference
C-70	Female	6.22192	Plasma	Reference
C-71	Male	6.22192	Plasma	Reference
C-72	Male	6.22192	Plasma	Reference
C-73	Female	6.2274	Plasma	Reference
C-74	Male	6.2274	Plasma	Reference
C-75	Male	6.23288	Plasma	Reference
C-76	Female	6.23562	Plasma	Reference
C-77	Male	6.23562	Plasma	Reference
C-78	Female	6.23562	Plasma	Reference
C-79	Female	6.23562	Plasma	Reference
C-80	Female	6.23836	Plasma	Reference
C-81	Male	6.2411	Plasma	Reference
C-82	Male	6.2411	Plasma	Reference
C-83	Male	6.24384	Plasma	Reference
C-84	Male	6.24384	Plasma	Reference
C-85	Female	6.24384	Plasma	Reference
C-86	Male	6.24384	Plasma	Reference
C-87	Male	6.24384	Plasma	Reference
C-88	Female	6.24384	Plasma	Reference
C-89	Male	6.24658	Plasma	Reference
C-90	Male	6.24658	Plasma	Reference
C-91	Female	6.24658	Plasma	Reference
C-92	Female	6.24932	Plasma	Reference
C-93	Male	6.24932	Plasma	Reference
C-94	Female	6.24932	Plasma	Reference
C-95	Male	6.24932	Plasma	Reference
C-96	Female	6.25205	Plasma	Reference
C-97	Male	6.25479	Plasma	Reference
C-98	Male	6.25753	Plasma	Reference
C-99	Female	6.26301	Plasma	Reference
C-100	Female	6.26301	Plasma	Reference
C-101	Female	6.26301	Plasma	Reference
C-102	Male	6.26575	Plasma	Reference
C-103	Male	6.27123	Plasma	Reference
C-104	Male	6.27123	Plasma	Reference
C-105	Male	6.27397	Plasma	Reference
C-106	Male	6.27397	Plasma	Reference
C-107	Female	6.27945	Plasma	Reference
C-108	Male	6.28493	Plasma	Reference
C-109	Female	6.28767	Plasma	Reference
C-110	Female	6.29041	Plasma	Reference
C-111	Male	6.29315	Plasma	Reference
C-112	Male	6.29589	Plasma	Reference
C-113	Male	6.29589	Plasma	Reference
C-114	Male	6.29589	Plasma	Reference
C-115	Female	6.29589	Plasma	Reference
C-116	Male	6.29863	Plasma	Reference
C-117	Female	6.29863	Plasma	Reference
C-118	Female	6.30137	Plasma	Reference
C-119	Male	6.30137	Plasma	Reference
C-120	Male	6.30411	Plasma	Reference
C-121	Male	6.30685	Plasma	Reference
C-122	Male	6.30959	Plasma	Reference
C-123	Male	6.31233	Plasma	Reference
C-124	Female	6.31233	Plasma	Reference
C-125	Female	6.31781	Plasma	Reference
C-126	Male	6.32055	Plasma	Reference
C-127	Female	6.32055	Plasma	Reference
C-128	Male	6.32055	Plasma	Reference
C-129	Male	6.32055	Plasma	Reference
C-130	Female	6.32329	Plasma	Reference
C-131	Female	6.32329	Plasma	Reference
C-132	Female	6.32877	Plasma	Reference
C-133	Male	6.32877	Plasma	Reference
C-134	Female	6.33151	Plasma	Reference
C-135	Male	6.33425	Plasma	Reference
C-136	Female	6.33425	Plasma	Reference
C-137	Male	6.33699	Plasma	Reference
C-138	Male	6.33973	Plasma	Reference
C-139	Male	6.33973	Plasma	Reference
C-140	Male	6.34247	Plasma	Reference
C-141	Female	6.34795	Plasma	Reference
C-142	Female	6.34795	Plasma	Reference
C-143	Female	6.34795	Plasma	Reference
C-144	Female	6.34795	Plasma	Reference
C-145	Male	6.35068	Plasma	Reference
C-146	Male	6.35342	Plasma	Reference
C-147	Female	6.36164	Plasma	Reference
C-148	Male	6.36164	Plasma	Reference
C-149	Female	6.36438	Plasma	Reference
C-150	Male	6.36438	Plasma	Reference
C-151	Male	6.36438	Plasma	Reference
C-152	Male	6.36438	Plasma	Reference
C-153	Male	6.36986	Plasma	Reference
C-154	Female	6.36986	Plasma	Reference
C-155	Male	6.36986	Plasma	Reference
C-156	Male	6.36986	Plasma	Reference
C-157	Female	6.3726	Plasma	Reference
C-158	Female	6.37534	Plasma	Reference
C-159	Male	6.37808	Plasma	Reference
C-160	Female	6.38082	Plasma	Reference
C-161	Female	6.38082	Plasma	Reference
C-162	Male	6.38356	Plasma	Reference
C-163	Male	6.3863	Plasma	Reference
C-164	Male	6.3863	Plasma	Reference
C-165	Male	6.38904	Plasma	Reference
C-166	Male	6.38904	Plasma	Reference
C-167	Male	6.38904	Plasma	Reference
C-168	Male	6.38904	Plasma	Reference
C-169	Male	6.39178	Plasma	Reference
C-170	Male	6.39452	Plasma	Reference
C-171	Male	6.39726	Plasma	Reference
C-172	Male	6.39726	Plasma	Reference
C-173	Female	6.39726	Plasma	Reference
C-174	Male	6.4	Plasma	Reference
C-175	Female	6.4	Plasma	Reference
C-176	Female	6.4	Plasma	Reference
C-177	Female	6.40274	Plasma	Reference
C-178	Male	6.40548	Plasma	Reference
C-179	Female	6.40822	Plasma	Reference
C-180	Male	6.40822	Plasma	Reference
C-181	Male	6.40822	Plasma	Reference
C-182	Male	6.4137	Plasma	Reference
C-183	Female	6.4137	Plasma	Reference
C-184	Male	6.4137	Plasma	Reference
C-185	Female	6.41918	Plasma	Reference
C-186	Male	6.41918	Plasma	Reference
C-187	Female	6.42192	Plasma	Reference
C-188	Male	6.42192	Plasma	Reference
C-189	Male	6.42192	Plasma	Reference
C-190	Female	6.42466	Plasma	Reference
C-191	Male	6.4274	Plasma	Reference
C-192	Female	6.4274	Plasma	Reference
C-193	Female	6.4274	Plasma	Reference
C-194	Male	6.43014	Plasma	Reference
C-195	Female	6.43288	Plasma	Reference
C-196	Female	6.43562	Plasma	Reference
C-197	Male	6.43562	Plasma	Reference
C-198	Female	6.43836	Plasma	Reference
C-199	Male	6.43836	Plasma	Reference
C-200	Female	6.44384	Plasma	Reference
C-201	Female	6.44932	Plasma	Reference
C-202	Male	6.45205	Plasma	Reference
C-203	Female	6.45205	Plasma	Reference
C-204	Female	6.45479	Plasma	Reference
C-205	Male	6.45753	Plasma	Reference
C-206	Male	6.45753	Plasma	Reference
C-207	Female	6.46027	Plasma	Reference
C-208	Male	6.46027	Plasma	Reference
C-209	Male	6.46301	Plasma	Reference
C-210	Male	6.46575	Plasma	Reference
C-211	Female	6.46575	Plasma	Reference
C-212	Female	6.46849	Plasma	Reference
C-213	Male	6.46849	Plasma	Reference
C-214	Male	6.46849	Plasma	Reference
C-215	Female	6.47123	Plasma	Reference
C-216	Male	6.47123	Plasma	Reference
C-217	Female	6.47123	Plasma	Reference
C-218	Female	6.47123	Plasma	Reference
C-219	Female	6.47123	Plasma	Reference
C-220	Male	6.47397	Plasma	Reference
C-221	Female	6.47397	Plasma	Reference
C-222	Male	6.48219	Plasma	Reference
C-223	Female	6.48219	Plasma	Reference
C-224	Male	6.48493	Plasma	Reference
C-225	Male	6.48767	Plasma	Reference
C-226	Female	6.48767	Plasma	Reference
C-227	Male	6.49041	Plasma	Reference
C-228	Male	6.49315	Plasma	Reference
C-229	Female	6.49315	Plasma	Reference
C-230	Female	6.49589	Plasma	Reference
C-231	Male	6.49589	Plasma	Reference
C-232	Female	6.49863	Plasma	Reference
C-233	Male	6.49863	Plasma	Reference
C-234	Male	6.49863	Plasma	Reference
C-235	Male	6.50137	Plasma	Reference
C-236	Female	6.50411	Plasma	Reference
C-237	Male	6.50411	Plasma	Reference
C-238	Male	6.50685	Plasma	Reference
C-239	Female	6.50685	Plasma	Reference
C-240	Female	6.50685	Plasma	Reference
C-241	Male	6.50685	Plasma	Reference
C-242	Male	6.51233	Plasma	Reference
C-243	Male	6.51507	Plasma	Reference
C-244	Male	6.51507	Plasma	Reference
C-245	Female	6.51781	Plasma	Reference
C-246	Male	6.51781	Plasma	Reference
C-247	Female	6.51781	Plasma	Reference
C-248	Female	6.52055	Plasma	Reference
C-249	Female	6.52055	Plasma	Reference
C-250	Male	6.52055	Plasma	Reference
C-251	Male	6.52055	Plasma	Reference
C-252	Male	6.52329	Plasma	Reference
C-253	Male	6.52603	Plasma	Reference
C-254	Male	6.53151	Plasma	Reference
C-255	Female	6.53151	Plasma	Reference
C-256	Female	6.53151	Plasma	Reference
C-257	Female	6.53151	Plasma	Reference
C-258	Male	6.53425	Plasma	Reference
C-259	Female	6.53425	Plasma	Reference
C-260	Female	6.53973	Plasma	Reference
C-261	Male	6.53973	Plasma	Reference
C-262	Female	6.53973	Plasma	Reference
C-263	Male	6.54247	Plasma	Reference
C-264	Male	6.54247	Plasma	Reference
C-265	Male	6.54247	Plasma	Reference
C-266	Male	6.54247	Plasma	Reference
C-267	Female	6.54521	Plasma	Reference
C-268	Female	6.54795	Plasma	Reference
C-269	Female	6.55068	Plasma	Reference
C-270	Male	6.55068	Plasma	Reference
C-271	Female	6.55616	Plasma	Reference
C-272	Female	6.55616	Plasma	Reference
C-273	Male	6.55616	Plasma	Reference
C-274	Male	6.5589	Plasma	Reference
C-275	Female	6.56164	Plasma	Reference
C-276	Male	6.56164	Plasma	Reference
C-277	Male	6.56164	Plasma	Reference
C-278	Female	6.56438	Plasma	Reference
C-279	Male	6.56438	Plasma	Reference
C-280	Female	6.56438	Plasma	Reference
C-281	Male	6.56438	Plasma	Reference
C-282	Female	6.56712	Plasma	Reference
C-283	Male	6.56712	Plasma	Reference
C-284	Male	6.56712	Plasma	Reference
C-285	Male	6.56712	Plasma	Reference
C-286	Female	6.56712	Plasma	Reference
C-287	Male	6.57534	Plasma	Reference
C-288	Female	6.57808	Plasma	Reference
C-289	Male	6.58082	Plasma	Reference
C-290	Female	6.58082	Plasma	Reference
C-291	Female	6.58356	Plasma	Reference
C-292	Male	6.58356	Plasma	Reference
C-293	Female	6.58356	Plasma	Reference
C-294	Female	6.5863	Plasma	Reference
C-295	Male	6.58904	Plasma	Reference
C-296	Female	6.58904	Plasma	Reference
C-297	Male	6.59178	Plasma	Reference
C-298	Female	6.59178	Plasma	Reference
C-299	Female	6.59178	Plasma	Reference
C-300	Female	6.59452	Plasma	Reference
C-301	Female	6.59452	Plasma	Reference
C-302	Male	6.59452	Plasma	Reference
C-303	Male	6.59726	Plasma	Reference
C-304	Male	6.6	Plasma	Reference
C-305	Male	6.60274	Plasma	Reference
C-306	Female	6.60274	Plasma	Reference
C-307	Male	6.60548	Plasma	Reference
C-308	Female	6.60548	Plasma	Reference
C-309	Male	6.60548	Plasma	Reference
C-310	Male	6.60548	Plasma	Reference
C-311	Female	6.60822	Plasma	Reference
C-312	Male	6.60822	Plasma	Reference
C-313	Male	6.60822	Plasma	Reference
C-314	Female	6.60822	Plasma	Reference
C-315	Female	6.61096	Plasma	Reference
C-316	Male	6.61096	Plasma	Reference
C-317	Male	6.61096	Plasma	Reference
C-318	Female	6.61096	Plasma	Reference
C-319	Male	6.61644	Plasma	Reference
C-320	Female	6.61644	Plasma	Reference
C-321	Female	6.61918	Plasma	Reference
C-322	Female	6.61918	Plasma	Reference
C-323	Male	6.62192	Plasma	Reference
C-324	Male	6.62192	Plasma	Reference
C-325	Male	6.62466	Plasma	Reference
C-326	Male	6.62466	Plasma	Reference
C-327	Female	6.62466	Plasma	Reference
C-328	Male	6.62466	Plasma	Reference
C-329	Female	6.62466	Plasma	Reference
C-330	Male	6.6274	Plasma	Reference
C-331	Female	6.6274	Plasma	Reference
C-332	Male	6.6274	Plasma	Reference
C-333	Male	6.63014	Plasma	Reference
C-334	Female	6.63288	Plasma	Reference
C-335	Male	6.63288	Plasma	Reference
C-336	Male	6.63288	Plasma	Reference
C-337	Female	6.63562	Plasma	Reference
C-338	Male	6.63836	Plasma	Reference
C-339	Female	6.63836	Plasma	Reference
C-340	Male	6.63836	Plasma	Reference
C-341	Male	6.63836	Plasma	Reference
C-342	Male	6.6411	Plasma	Reference
C-343	Male	6.64384	Plasma	Reference
C-344	Male	6.64384	Plasma	Reference
C-345	Female	6.64384	Plasma	Reference
C-346	Female	6.64658	Plasma	Reference
C-347	Male	6.64658	Plasma	Reference
C-348	Male	6.64658	Plasma	Reference
C-349	Female	6.64932	Plasma	Reference
C-350	Female	6.64932	Plasma	Reference
C-351	Female	6.64932	Plasma	Reference
C-352	Female	6.65205	Plasma	Reference
C-353	Female	6.65205	Plasma	Reference
C-354	Male	6.65479	Plasma	Reference
C-355	Male	6.65753	Plasma	Reference
C-356	Male	6.66027	Plasma	Reference
C-357	Female	6.66027	Plasma	Reference
C-358	Male	6.66027	Plasma	Reference
C-359	Female	6.66301	Plasma	Reference
C-360	Female	6.66301	Plasma	Reference
C-361	Male	6.66301	Plasma	Reference
C-362	Female	6.66575	Plasma	Reference
C-363	Male	6.66575	Plasma	Reference
C-364	Female	6.66575	Plasma	Reference
C-365	Male	6.66575	Plasma	Reference
C-366	Female	6.66849	Plasma	Reference
C-367	Male	6.66849	Plasma	Reference
C-368	Female	6.66849	Plasma	Reference
C-369	Female	6.66849	Plasma	Reference
C-370	Female	6.66849	Plasma	Reference
C-371	Male	6.66849	Plasma	Reference
C-372	Male	6.66849	Plasma	Reference
C-373	Male	6.67123	Plasma	Reference
C-374	Male	6.67123	Plasma	Reference
C-375	Male	6.67397	Plasma	Reference
C-376	Male	6.67397	Plasma	Reference
C-377	Female	6.67671	Plasma	Reference
C-378	Male	6.67671	Plasma	Reference
C-379	Male	6.67945	Plasma	Reference
C-380	Male	6.67945	Plasma	Reference
C-381	Male	6.67945	Plasma	Reference
C-382	Male	6.68219	Plasma	Reference
C-383	Male	6.68219	Plasma	Reference
C-384	Male	6.68767	Plasma	Reference
C-385	Female	6.68767	Plasma	Reference
C-386	Male	6.69041	Plasma	Reference
C-387	Female	6.69315	Plasma	Reference
C-388	Female	6.69315	Plasma	Reference
C-389	Female	6.69315	Plasma	Reference
C-390	Male	6.69315	Plasma	Reference
C-391	Male	6.69589	Plasma	Reference
C-392	Male	6.69589	Plasma	Reference
C-393	Female	6.69589	Plasma	Reference
C-394	Female	6.70137	Plasma	Reference
C-395	Male	6.70137	Plasma	Reference
C-396	Female	6.70411	Plasma	Reference
C-397	Female	6.70411	Plasma	Reference
C-398	Male	6.70411	Plasma	Reference
C-399	Female	6.70685	Plasma	Reference
C-400	Male	6.70685	Plasma	Reference
C-401	Male	6.70685	Plasma	Reference
C-402	Male	6.70959	Plasma	Reference
C-403	Male	6.70959	Plasma	Reference
C-404	Male	6.70959	Plasma	Reference
C-405	Female	6.70959	Plasma	Reference
C-406	Female	6.71233	Plasma	Reference
C-407	Female	6.71233	Plasma	Reference
C-408	Female	6.71507	Plasma	Reference
C-409	Female	6.71507	Plasma	Reference
C-410	Male	6.71781	Plasma	Reference
C-411	Male	6.71781	Plasma	Reference
C-412	Female	6.72055	Plasma	Reference
C-413	Male	6.72329	Plasma	Reference
C-414	Male	6.72603	Plasma	Reference
[truncated: 1,022 more rows]

[truncated: 13 more sheets: 1A, 1B, 1C, 1D, 1E, 1F, 1G, 1H, 2A, 2B, 2C, 2D, 2E]
